# Supplementary material for: Estimating uncertainty in the volume and carbon storage of downed coarse woody debris
Source: Ecol Appl. 2019 Jan 28;29(2):e01844. doi: 10.1002/eap.1844 (PMC6850466; doi:10.1002/eap.1844)
Supplement: Supplementary file 3 [file EAP-29-na-s003.zip]

Archive with 5 entries (5 files):
- dcwd_collapse_ratio.csv
- dcwd_density.csv
- dcwd_uncertainty.R
- fia_dcwd_data.csv
- ref_species.csv
