# Supplementary material for: Estimating uncertainty in the volume and carbon storage of downed coarse woody debris
Source: Ecol Appl. 2019 Jan 28;29(2):e01844. doi: 10.1002/eap.1844 (PMC6850466; doi:10.1002/eap.1844)
Supplement: Supplementary file 3 [file EAP-29-na-s003.zip › dcwd_collapse_ratio.csv]

DECAY_CLASS	COLLAPSE_PCT
1	0.9854
1	1
1	1.0086
1	1.0182
1	1.02
1	1
1	1.0047
1	1.0476
2	0.763
2	0.8824
2	0.9147
2	0.9286
2	0.9351
2	0.9366
2	0.9422
2	0.9475
2	0.95
2	0.9543
2	0.9563
2	0.9706
2	0.9707
2	0.9808
2	0.9886
2	0.9975
2	1
2	1
2	1
2	1
2	1.0065
2	1.0217
2	1.0224
2	1.0268
2	1.03
2	1.05
3	0.7294
3	0.7609
3	0.8045
3	0.8071
3	0.8571
3	0.8659
3	0.8696
3	0.8785
3	0.88
3	0.8906
3	0.896
3	0.9091
3	0.9154
3	0.9302
3	0.9626
3	0.9663
3	0.9771
3	0.9778
3	0.9817
3	0.9854
3	0.9921
3	0.9936
3	0.9964
3	1
3	1
3	1
3	1
3	1.009
3	1.0187
3	1.0238
3	1.0671
3	1.0698
3	1.1
4	0.2889
4	0.3556
4	0.4399
4	0.5
4	0.5142
4	0.6
4	0.6095
4	0.6304
4	0.6395
4	0.681
4	0.7097
4	0.7178
4	0.7183
4	0.75
4	0.7713
4	0.8011
4	0.8081
4	0.8222
4	0.825
4	0.8485
4	0.8696
4	0.8716
4	0.8779
4	0.8785
4	0.9
4	0.9101
4	0.9135
4	0.9167
4	0.9223
4	0.9333
4	0.9504
4	0.9633
4	0.9694
4	0.9838
4	1
4	1.007
4	1.0074
4	1.0164
4	1.0357
4	1.0482
5	0.08
5	0.1035
5	0.1493
5	0.2687
5	0.2703
5	0.2796
5	0.2913
5	0.3095
5	0.3194
5	0.3333
5	0.3444
5	0.3509
5	0.359
5	0.4546
5	0.4688
5	0.4702
5	0.487
5	0.5263
5	0.5333
5	0.5385
5	0.5674
5	0.5771
5	0.6
5	0.6154
5	0.6303
5	0.7543
