# Supplementary material for: Estimating uncertainty in the volume and carbon storage of downed coarse woody debris
Source: Ecol Appl. 2019 Jan 28;29(2):e01844. doi: 10.1002/eap.1844 (PMC6850466; doi:10.1002/eap.1844)
Supplement: Supplementary file 3 [file EAP-29-na-s003.zip › dcwd_density.csv]

SPCD	COMMON_NAME	SPECIES	DC1_RATIO	DC1_RATIO_SE	DC1_RATIO_LEVEL	DC2_RATIO	DC2_RATIO_SE	DC2_RATIO_LEVEL	DC3_RATIO	DC3_RATIO_SE	DC3_RATIO_LEVEL	DC4_RATIO	DC4_RATIO_SE	DC4_RATIO_LEVEL	DC5_RATIO	DC5_RATIO_SE	DC5_RATIO_LEVEL
12	balsam fir	Abies balsamea	1.000	0.185	A	1.000	0.061	A	0.828	0.127	A	0.500	0.303	A	0.294	0.091	A
313	boxelder	Acer negundo	1.000	0.086	B	0.840	0.643	B	0.710	0.631	B	0.450	0.429	B	0.450	0.224	B
315	striped maple	Acer pensylvanicum	0.941	0.082	B	0.709	0.614	B	0.533	0.602	B	0.317	0.409	B	0.241	0.214	B
316	red maple	Acer rubrum	0.963	0.102	A	0.716	0.131	A	0.583	0.153	A	0.317	0.367	B	0.241	0.192	B
317	silver maple	Acer saccharinum	0.941	0.082	B	0.709	0.614	B	0.533	0.602	B	0.317	0.409	B	0.241	0.214	B
318	sugar maple	Acer saccharum	1.000	0.050	A	0.840	0.113	A	0.710	0.077	A	0.450	0.025	A	0.450	0.027	A
310	maple spp.	Acer spp.	1.000	0.077	B	0.840	0.574	B	0.710	0.564	B	0.450	0.383	B	0.450	0.200	B
371	yellow birch	Betula alleghaniensis	1.000	0.247	B	0.840	0.491	B	0.710	0.055	A	0.450	0.036	A	0.450	0.018	A
375	paper birch	Betula papyrifera	0.977	0.108	A	0.660	0.563	B	0.733	0.267	A	0.309	0.375	B	0.200	0.196	B
402	bitternut hickory	Carya cordiformis	1.000	0.123	A	0.780	0.123	A	0.450	0.083	A	0.420	0.300	B	0.420	0.157	B
407	shagbark hickory	Carya ovata	1.000	0.111	A	0.780	0.136	A	0.450	0.102	A	0.420	0.281	B	0.420	0.147	B
400	hickory spp.	Carya spp.	1.000	0.050	A	0.780	0.034	A	0.450	0.027	A	0.420	0.044	A	0.420	0.095	A
409	mockernut hickory	Carya tomentosa	1.000	0.092	A	0.780	0.052	A	0.450	0.117	A	0.420	0.281	B	0.420	0.147	B
471	eastern redbud	Cercis canadensis	1.000	0.213	C	0.780	0.422	C	0.450	0.414	C	0.420	0.281	C	0.420	0.147	C
491	flowering dogwood	Cornus florida	1.000	0.213	C	0.780	0.422	C	0.450	0.414	C	0.420	0.281	C	0.420	0.147	C
521	common persimmon	Diospyros virginiana	1.000	0.243	C	0.780	0.482	C	0.450	0.473	C	0.420	0.321	C	0.420	0.168	C
531	American beech	Fagus grandifolia	0.976	0.102	A	0.614	0.076	A	0.479	0.058	A	0.375	0.051	A	0.250	0.022	A
541	white ash	Fraxinus americana	1.000	0.132	A	0.780	0.132	A	0.450	0.091	A	0.420	0.340	C	0.420	0.057	A
543	black ash	Fraxinus nigra	0.864	0.267	B	0.576	0.529	B	0.542	0.520	B	0.370	0.353	C	0.182	0.184	B
544	green ash	Fraxinus pennsylvanica	0.864	0.309	B	0.576	0.614	B	0.542	0.602	B	0.370	0.409	C	0.182	0.214	B
602	black walnut	Juglans nigra	0.944	0.262	C	0.734	0.519	C	0.583	0.510	C	0.370	0.346	C	0.282	0.181	C
68	eastern redcedar	Juniperus virginiana	0.944	0.309	C	0.734	0.614	C	0.583	0.602	C	0.370	0.409	C	0.282	0.214	C
988	white-mangrove	Laguncularia racemosa	1.000	0.296	C	0.780	0.587	C	0.450	0.576	C	0.420	0.391	C	0.420	0.204	C
611	sweetgum	Liquidambar styraciflua	1.000	0.020	A	0.780	0.078	A	0.450	0.063	A	0.420	0.450	C	0.420	0.235	C
621	yellow-poplar	Liriodendron tulipifera	0.940	0.081	A	0.786	0.079	A	0.523	0.050	A	0.353	0.106	A	0.282	0.181	C
653	sweetbay	Magnolia virginiana	0.850	0.324	B	0.798	0.643	B	0.500	0.629	B	0.370	0.429	C	0.282	0.224	C
682	red mulberry	Morus rubra	1.000	0.216	C	0.780	0.429	C	0.450	0.421	C	0.420	0.286	C	0.420	0.149	C
701	eastern hophornbeam	Ostrya virginiana	0.944	0.368	C	0.734	0.730	C	0.583	0.716	C	0.370	0.486	C	0.282	0.254	C
94	white spruce	Picea glauca	0.998	0.197	B	0.858	0.849	B	0.745	0.543	B	0.426	0.284	B	0.347	0.378	B
97	red spruce	Picea rubens	1.000	0.150	A	0.858	0.826	B	0.832	0.295	A	0.426	0.276	B	0.347	0.368	B
122	ponderosa pine	Pinus ponderosa	0.889	0.012	A	0.876	0.044	A	0.868	0.085	A	0.339	0.020	A	0.495	0.327	A
125	red pine	Pinus resinosa	0.829	0.142	A	0.826	0.209	B	0.659	0.247	A	0.366	0.147	A	0.268	0.288	A
100	pine spp.	Pinus spp.	1.000	0.179	B	0.840	0.265	B	0.710	0.312	B	0.450	0.185	B	0.450	0.365	B
129	eastern white pine	Pinus strobus	0.916	0.142	B	0.826	0.209	B	0.697	0.247	B	0.421	0.147	B	0.407	0.288	B
130	Scotch pine	Pinus sylvestris	0.916	0.197	B	0.826	0.290	B	0.697	0.342	B	0.421	0.203	B	0.407	0.400	B
741	balsam poplar	Populus balsamifera	1.000	0.378	B	0.780	0.750	C	0.450	0.736	B	0.420	0.500	B	0.420	0.261	B
742	eastern cottonwood	Populus deltoides	1.000	0.368	B	0.780	0.730	C	0.450	0.716	B	0.420	0.486	B	0.420	0.254	B
743	bigtooth aspen	Populus grandidentata	1.000	0.191	A	0.780	0.771	C	0.450	0.189	A	0.420	0.514	B	0.420	0.269	B
746	quaking aspen	Populus tremuloides	1.000	0.289	B	0.780	0.574	C	0.450	0.564	B	0.420	0.383	B	0.420	0.200	B
761	pin cherry	Prunus pensylvanica	1.000	0.062	A	0.780	0.055	A	0.450	0.055	A	0.420	0.383	C	0.420	0.200	C
762	black cherry	Prunus serotina	1.000	0.120	A	0.780	0.082	A	0.450	0.162	A	0.420	0.300	C	0.420	0.157	C
802	white oak	Quercus alba	0.973	0.052	A	0.746	0.032	A	0.558	0.075	A	0.280	0.118	A	0.428	0.018	B
806	scarlet oak	Quercus coccinea	1.000	0.090	A	0.780	0.069	A	0.450	0.056	A	0.420	0.146	B	0.420	0.019	B
809	northern pin oak	Quercus ellipsoidalis	0.981	0.088	B	0.779	0.171	B	0.665	0.197	B	0.416	0.148	B	0.428	0.019	B
823	bur oak	Quercus macrocarpa	0.981	0.086	B	0.779	0.168	B	0.665	0.193	B	0.416	0.146	B	0.428	0.019	B
826	chinkapin oak	Quercus muehlenbergii	0.981	0.089	B	0.779	0.174	B	0.665	0.200	B	0.416	0.151	B	0.428	0.019	B
832	chestnut oak	Quercus prinus	1.000	0.139	A	0.780	0.166	A	0.450	0.075	A	0.420	0.154	B	0.420	0.020	B
833	northern red oak	Quercus rubra	0.991	0.073	A	0.795	0.141	A	0.690	0.137	A	0.416	0.146	B	0.428	0.019	B
834	Shumard oak	Quercus shumardii	0.981	0.086	B	0.779	0.168	B	0.665	0.193	B	0.416	0.146	B	0.428	0.019	B
800	oak spp.	Quercus spp.	1.000	0.032	A	0.780	0.065	A	0.450	0.072	A	0.420	0.033	A	0.420	0.035	A
835	post oak	Quercus stellata	0.981	0.091	B	0.779	0.177	B	0.665	0.204	B	0.416	0.154	B	0.428	0.020	B
837	black oak	Quercus velutina	0.981	0.077	B	0.648	0.150	A	0.809	0.173	A	0.416	0.130	B	0.428	0.017	B
901	black locust	Robinia pseudoacacia	1.000	0.074	A	0.848	0.126	A	0.583	0.631	C	0.370	0.429	C	0.282	0.224	C
931	sassafras	Sassafras albidum	1.000	0.097	A	0.780	0.145	A	0.450	0.086	A	0.420	0.621	C	0.420	0.324	C
241	northern white-cedar	Thuja occidentalis	1.000	0.119	A	0.840	0.609	B	0.710	0.166	A	0.450	0.003	B	0.450	0.172	B
951	American basswood	Tilia americana	1.000	0.046	A	1.000	0.062	A	0.800	0.037	A	0.370	0.346	C	0.282	0.181	C
998	Unknown dead hardwood	Tree broadleaf	1.000	0.332	C	0.780	0.659	C	0.450	0.646	C	0.420	0.439	C	0.420	0.229	C
299	Unknown dead conifer	Tree evergreen	1.000	0.117	C	0.840	0.173	C	0.710	0.204	C	0.450	0.121	C	0.450	0.238	C
999	Other or unknown live tree	Tree unknown	1.000	0.358	C	0.780	0.711	C	0.450	0.697	C	0.420	0.474	C	0.420	0.247	C
261	eastern hemlock	Tsuga canadensis	0.995	0.128	A	0.767	0.683	B	0.813	0.183	A	0.425	0.228	B	0.333	0.304	B
972	American elm	Ulmus americana	0.944	0.252	C	0.734	0.500	C	0.583	0.491	C	0.370	0.333	C	0.282	0.174	C
970	elm spp.	Ulmus spp.	1.000	0.324	C	0.780	0.643	C	0.450	0.631	C	0.420	0.429	C	0.420	0.224	C
