# Supplementary material for: Estimating uncertainty in the volume and carbon storage of downed coarse woody debris
Source: Ecol Appl. 2019 Jan 28;29(2):e01844. doi: 10.1002/eap.1844 (PMC6850466; doi:10.1002/eap.1844)
Supplement: Supplementary file 3 [file EAP-29-na-s003.zip › dcwd_uncertainty.R]

#-------------------------------------------------------------------------------
# R script for quantifying uncertainty in coarse woody debris
# Written by John Campbell and Mark Green
# Updated on 8 Aug 2018
#-------------------------------------------------------------------------------

# remove all objects from the current workspace
rm(list=ls())

# set working directory to current directory
current_path <- "D:/Coarse woody debris/Supplement"
setwd(current_path)

#Select number of iterations in the Monte Carlo (e.g., 10,000)
tot_iterations <- 5

# name output files according to switches below
filename="All"
# filename="Diameter"
# filename="Hollow"
# filename="Decay"
# filename="Collapse"
# filename="Species"
# filename="Density"
# filename="Carbon"

#-------------------------------------------------------------------------------
# switches to turn calculations on and off
# off=0 and on=any non-zero number
#-------------------------------------------------------------------------------
hollow = 1 # accounts for hollow diameter
collapse = 1 # accounts for collapse ratio
diam_uncert = 1 # diameter uncertainty
hollow_uncert = 1 # hollow diameter uncertainty
decay_uncert = 1 # decay class uncertainty
collapse_uncert = 1 # collapse ratio uncertainty
species_uncert = 1 # species id uncertainty
density_uncert = 1 # wood density uncertainty
carbon_uncert = 1 # carbon uncertainty
#-------------------------------------------------------------------------------

# read in the FIA inventory data
fia_data <- read.csv("FIA_cwd_data.csv")

# read in the species reference file
ref_species = read.csv("ref_species.csv")

# read in the collapse ratio table
collapse_ratio <- read.csv("cwd_collapse_ratio.csv")

# read in the density table
density <- read.csv("cwd_density.csv")

# set the transect length for the entire plot (i.e., sum of all subplots) in ft 
#converted to m
LENGTH_TRANSECT = 2 * 4 * 24 * 0.3048

# select only the P2 method plots
fia_data_p2 <- subset(fia_data, fia_data$PROTOCOL_PROD=="P2+_OPTION_1")

# change the species code to 999 for records without a value
fia_data_p2$SPCD_PROD <- ifelse(is.na(fia_data_p2$SPCD_PROD), 999, 
fia_data_p2$SPCD_PROD)

# make a list of unique plots 
fia_data_p2$PLOT_ID <- paste(fia_data_p2$STATECD, fia_data_p2$COUNTYCD, 
 fia_data_p2$PLOT_FIADB, fia_data_p2$INVYR, sep="") 

# select diameter variables
trans_diam_diff <- fia_data[c("TRANSDIA_PROD", "TRANSDIA_QA")]

# get distribution of differences for diameter at the transect intersection
trans_diam_diff <- data.frame(subset(trans_diam_diff, 
 is.na(trans_diam_diff$TRANSDIA_PROD)==F & 
 is.na(trans_diam_diff$TRANSDIA_QA)==F))

# calculate the distribution of differences
trans_diam_diff$TRANSECT_DIAMETER_DIFFERENCE_CM <- 
trans_diam_diff$TRANSDIA_PROD - trans_diam_diff$TRANSDIA_QA

# remove row names
rownames(trans_diam_diff) <- c()

# set hollow diameter to 0 for decay class 5
fia_data_p2$HOLLOW_DIA_PROD[(fia_data_p2$DECAYCD_PROD == 5)] <- 0

# ignore hollow diameter measurement if switch is off
if (hollow == 0) {fia_data_p2$HOLLOW_DIA_PROD <- 0}

#select hollow diameter variables
hollow_diam_diff <- fia_data[c("HOLLOW_DIA_PROD", "HOLLOW_DIA_QA")]

# remove records with missing data 
hollow_diam_diff <- subset(hollow_diam_diff, 
 is.na(hollow_diam_diff$HOLLOW_DIA_PROD)==F & 
 is.na(hollow_diam_diff$HOLLOW_DIA_QA)==F)

# select records with values > 0 for both variables 
hollow_diam_diff <- subset(hollow_diam_diff, 
 hollow_diam_diff$HOLLOW_DIA_PROD > 0 | 
 hollow_diam_diff$HOLLOW_DIA_QA > 0)

# calculate the distribution of differences
hollow_diam_diff$HOLLOW_DIAMETER_DIFFERENCE_CM <- 
hollow_diam_diff$HOLLOW_DIA_PROD - hollow_diam_diff$HOLLOW_DIA_QA

# remove row names
rownames(hollow_diam_diff) <- c()

#select decay class variables
decay_class <- fia_data[c("DECAYCD_PROD", "DECAYCD_QA")]

# get distribution of differences for diameter at the transect intersection
decay_class <- data.frame(subset(decay_class, 
 is.na(decay_class$DECAYCD_PROD)==F & 
 is.na(decay_class$DECAYCD_QA)==F))

# calculate the average collapse ratio value for each decay class
collapse_ratio_avg <- aggregate(list(COLLAPSE_PCT_AVG=
collapse_ratio$COLLAPSE_PCT), 
by=list(DECAY_CLASS=collapse_ratio$DECAY_CLASS), 
FUN=mean, na.rm=TRUE)

# set collapse ratio to 1 for decay class 1
collapse_ratio_avg$COLLAPSE_PCT_AVG[(collapse_ratio_avg$DECAY_CLASS == 1)] <- 1

# get a collapse ratio value for each decay class
fia_data_p2 <- merge(fia_data_p2, 
 subset(collapse_ratio_avg, 
select=c(DECAY_CLASS,COLLAPSE_PCT_AVG)), 
 by.x = "DECAYCD_PROD", by.y = "DECAY_CLASS", all.x = TRUE)

# ignore collapse ratio if switch is off
if(collapse==0){fia_data_p2$COLLAPSE_PCT_AVG <- 1}

# select species variables
species <- fia_data[c("SPCD_PROD", "SPCD_QA")]

# remove missing values for production crew
species <- data.frame(subset(species, is.na(species$SPCD_PROD)==F))

# include species codes from the production crew with no match from QA crew
species_unique<- data.frame(unique(species$SPCD_PROD))

# remove missing values for QA crew
species <- data.frame(subset(species, is.na(species$SPCD_QA)==F))

# change the column name
colnames(species_unique)[colnames(species_unique) == 
 'unique.species.SPCD_PROD.'] <- 'SPCD_PROD'

# keep unique values from the production crew with no match from QA crew
species <- merge(species, species_unique, by.x = "SPCD_PROD", 
 by.y = "SPCD_PROD", all = TRUE)

# replace QA crew missing value with production crew value
species$SPCD_QA[is.na(species$SPCD_QA)] <- 
species$SPCD_PROD[is.na(species$SPCD_QA)]

# get undecayed density for each species
fia_data_p2 <- merge(fia_data_p2, 
 subset(ref_species, 
select=c(SPCD,WOOD_SPGR_GREENVOL_DRYWT)), 
 by.x = "SPCD_PROD", by.y = "SPCD", all.x = TRUE)

# get density reduction values for each species 
fia_data_p2 <- merge(fia_data_p2, 
 subset(density, select=c(SPCD,DC1_RATIO, 
DC2_RATIO, DC3_RATIO, 
DC4_RATIO, DC5_RATIO)), 
 by.x = "SPCD_PROD", by.y = "SPCD", all.x = TRUE)

# get density reduction value for each species based on decay class 
for(i in 1:length(fia_data_p2$SPCD_PROD)){
if(fia_data_p2$DECAYCD_PROD[i]==1)
{fia_data_p2$DENSITY_REDUCTION_PCT[i] = fia_data_p2$DC1_RATIO[i]}
if(fia_data_p2$DECAYCD_PROD[i]==2)
{fia_data_p2$DENSITY_REDUCTION_PCT[i] = fia_data_p2$DC2_RATIO[i]}
if(fia_data_p2$DECAYCD_PROD[i]==3)
{fia_data_p2$DENSITY_REDUCTION_PCT[i] = fia_data_p2$DC3_RATIO[i]}
if(fia_data_p2$DECAYCD_PROD[i]==4)
{fia_data_p2$DENSITY_REDUCTION_PCT[i] = fia_data_p2$DC4_RATIO[i]}
if(fia_data_p2$DECAYCD_PROD[i]==5)
{fia_data_p2$DENSITY_REDUCTION_PCT[i] = fia_data_p2$DC5_RATIO[i]}
}

# calculate density with the reduction factor 
fia_data_p2$DENSITY <- fia_data_p2$WOOD_SPGR_GREENVOL_DRYWT * 
fia_data_p2$DENSITY_REDUCTION_PCT

# generate a carbon concentration value based on species type 
# (i.e. hardwood/softwood) as per FIA method
fia_data_p2 <- merge(fia_data_p2, subset(ref_species, 
 select=c(SPCD,DWM_CARBON_RATIO)), 
 by.x = "SPCD_PROD", by.y = "SPCD", all.x = TRUE)

#-------------------------------------------------------------------------------
# calculate biomass and carbon
#-------------------------------------------------------------------------------

# calculate dry biomass (Mg/ha) for each piece of cwd
fia_data_p2$DRY_BIOMASS_MGHA <- 
(fia_data_p2$TRANSDIA_PROD^2-fia_data_p2$HOLLOW_DIA_PROD^2) * 
fia_data_p2$DENSITY * fia_data_p2$COLLAPSE_PCT_AVG

# calculate dry biomass Carbon (Mg C/ha) for each piece of cwd by species 
fia_data_p2$DRY_BIOMASS_CARBON_MGHA <- fia_data_p2$DRY_BIOMASS_MGHA * 
fia_data_p2$DWM_CARBON_RATIO

# calculate dry biomass and dry biomass carbon for the plot
fia_data_p2_sum <- aggregate(
list(DRY_BIOMASS_MGHA=fia_data_p2$DRY_BIOMASS_MGHA,
 DRY_BIOMASS_CARBON_MGHA=fia_data_p2$DRY_BIOMASS_CARBON_MGHA), 
 by=list(PLOT_ID=fia_data_p2$PLOT_ID), FUN=sum, na.rm=TRUE)
fia_data_p2_sum$CALC_DRY_BIOMASS_MGHA <- pi^2/(8*LENGTH_TRANSECT) * 
fia_data_p2_sum$DRY_BIOMASS_MGHA
fia_data_p2_sum$CALC_DRY_BIOMASS_CARBON_MGHA <- pi^2/(8*LENGTH_TRANSECT) * 
fia_data_p2_sum$DRY_BIOMASS_CARBON_MGHA

# select the columns with the results
fia_data_p2_sum <- subset(fia_data_p2_sum, 
select=c(PLOT_ID,CALC_DRY_BIOMASS_MGHA,
 CALC_DRY_BIOMASS_CARBON_MGHA))

#-------------------------------------------------------------------------------
# begin uncertainty analysis
#-------------------------------------------------------------------------------

#Start the code timer
ptm <- proc.time()

# Initialize the progress bar
pb <- winProgressBar(title="Progress Bar", label="0% done", min=0, max=100, 
 initial=0)

# create the dataframes for the results
fia_data_p2_sum_uncert_db_results <- 
data.frame(matrix(NA, ncol = 1, nrow = length(fia_data_p2_sum$PLOT_ID))) 
fia_data_p2_sum_uncert_dbc_results <- 
data.frame(matrix(NA, ncol = 1, nrow = length(fia_data_p2_sum$PLOT_ID))) 

for (i in 1:tot_iterations){
Sys.sleep(0.1) # slow down the code for illustration purposes
info <- sprintf("%d%% done", round((i/tot_iterations)*100))
setWinProgressBar(pb, i/(tot_iterations)*100, label=info)

#-------------------------------------------------------------------------------
# diameter uncertainty
#-------------------------------------------------------------------------------

# randomly select differences in diameter 
fia_data_p2$TRANSDIA_UNCERT_1 <- 
  sample(trans_diam_diff$TRANSECT_DIAMETER_DIFFERENCE_CM, 
         length(fia_data_p2$TRANSDIA_PROD), replace = TRUE)

# ignore uncertainty in diameter if switch is off or include it
if (diam_uncert == 0) {fia_data_p2$TRANSDIA_UNCERT <- fia_data_p2$TRANSDIA_PROD
} else {fia_data_p2$TRANSDIA_UNCERT <- fia_data_p2$TRANSDIA_PROD + 
  fia_data_p2$TRANSDIA_UNCERT_1}

# make negative diameter values 0
 fia_data_p2$TRANSDIA_UNCERT <- ifelse(fia_data_p2$TRANSDIA_UNCERT < 0, 0, 
                                       fia_data_p2$TRANSDIA_UNCERT)

#-------------------------------------------------------------------------------
# hollow diameter uncertainty
#-------------------------------------------------------------------------------

# randomly select differences in diameter
for(i in 1:length(fia_data_p2$HOLLOW_DIA_PROD))
{ifelse (fia_data_p2$HOLLOW_DIA_PROD[i] > 0, 
         fia_data_p2$HOLLOW_DIA_UNCERT_1[i] <- 
           sample(hollow_diam_diff$HOLLOW_DIAMETER_DIFFERENCE_CM,1), 
         fia_data_p2$HOLLOW_DIA_UNCERT_1[i] <- 0)}

# ignore uncertainty in hollow diameter if switch is off or include it
if (hollow_uncert == 0) {fia_data_p2$HOLLOW_DIA_UNCERT <- 
  fia_data_p2$HOLLOW_DIA_PROD
} else {fia_data_p2$HOLLOW_DIA_UNCERT <- fia_data_p2$HOLLOW_DIA_PROD + 
  fia_data_p2$HOLLOW_DIA_UNCERT_1}

 # make negative hollow diameter values 0
 fia_data_p2$HOLLOW_DIA_UNCERT <- ifelse(fia_data_p2$HOLLOW_DIA_UNCERT < 0, 0, 
 fia_data_p2$HOLLOW_DIA_UNCERT)
 
 # sets hollow diameter values to zero if hollow is bigger than diameter
 fia_data_p2$HOLLOW_DIA_UNCERT <- 
   ifelse(fia_data_p2$HOLLOW_DIA_UNCERT > fia_data_p2$TRANSDIA_UNCERT, 0, 
          fia_data_p2$HOLLOW_DIA_UNCERT)
 
#-------------------------------------------------------------------------------
# decay class uncertainty
#-------------------------------------------------------------------------------

# randomly select a decay class value
for(i in 1:length(fia_data_p2$DECAYCD_PROD)){
if(fia_data_p2$DECAYCD_PROD[i] == 1){fia_data_p2$DECAY_CLASS_UNCERT[i] <- 
sample(subset(decay_class$DECAYCD_QA, decay_class$DECAYCD_PROD==1), 1, 
       replace = TRUE)}
if(fia_data_p2$DECAYCD_PROD[i] == 2){fia_data_p2$DECAY_CLASS_UNCERT[i] <- 
sample(subset(decay_class$DECAYCD_QA, decay_class$DECAYCD_PROD==2), 1, 
       replace = TRUE)}
if(fia_data_p2$DECAYCD_PROD[i] == 3){fia_data_p2$DECAY_CLASS_UNCERT[i] <- 
sample(subset(decay_class$DECAYCD_QA, decay_class$DECAYCD_PROD==3), 1, 
       replace = TRUE)}
if(fia_data_p2$DECAYCD_PROD[i] == 4){fia_data_p2$DECAY_CLASS_UNCERT[i] <- 
sample(subset(decay_class$DECAYCD_QA, decay_class$DECAYCD_PROD==4), 1, 
       replace = TRUE)}
if(fia_data_p2$DECAYCD_PROD[i] == 5){fia_data_p2$DECAY_CLASS_UNCERT[i] <- 
sample(subset(decay_class$DECAYCD_QA, decay_class$DECAYCD_PROD==5), 1, 
       replace = TRUE)}
}

# ignore uncertainty in decay class if switch is off
if (decay_uncert == 0) {fia_data_p2$DECAY_CLASS_UNCERT <- 
  fia_data_p2$DECAYCD_PROD}

#-------------------------------------------------------------------------------
# collapse ratio uncertainty
#-------------------------------------------------------------------------------

# include uncertainty in collapse ratio if switch is on
if (collapse == 1 && collapse_uncert == 1) {
fia_data_p2 <- merge(fia_data_p2, 
                     subset(collapse_ratio_avg, 
                            select=c(DECAY_CLASS,COLLAPSE_PCT_AVG)), 
                     by.x = "DECAY_CLASS_UNCERT", by.y = "DECAY_CLASS", 
                     all.x = TRUE)

# rename the columns
colnames(fia_data_p2)[colnames(fia_data_p2)=="COLLAPSE_PCT_AVG.x"] <- 
  "COLLAPSE_PCT_AVG"
colnames(fia_data_p2)[colnames(fia_data_p2)=="COLLAPSE_PCT_AVG.y"] <- 
  "COLLAPSE_PCT_AVG_UNCERT"

# randomly select a collapse ratio value
for(i in 1:length(fia_data_p2$DECAYCD_PROD)){
if(fia_data_p2$DECAY_CLASS_UNCERT[i] == 1){fia_data_p2$COLLAPSE_UNCERT[i] <- 
sample(subset(collapse_ratio$COLLAPSE_PCT, collapse_ratio$DECAY_CLASS==1), 1, 
       replace = TRUE)}
if(fia_data_p2$DECAY_CLASS_UNCERT[i] == 2){fia_data_p2$COLLAPSE_UNCERT[i] <- 
sample(subset(collapse_ratio$COLLAPSE_PCT, collapse_ratio$DECAY_CLASS==2), 1, 
       replace = TRUE)}
if(fia_data_p2$DECAY_CLASS_UNCERT[i] == 3){fia_data_p2$COLLAPSE_UNCERT[i] <- 
sample(subset(collapse_ratio$COLLAPSE_PCT, collapse_ratio$DECAY_CLASS==3), 1, 
       replace = TRUE)}
if(fia_data_p2$DECAY_CLASS_UNCERT[i] == 4){fia_data_p2$COLLAPSE_UNCERT[i] <- 
sample(subset(collapse_ratio$COLLAPSE_PCT, collapse_ratio$DECAY_CLASS==4), 1, 
       replace = TRUE)}
if(fia_data_p2$DECAY_CLASS_UNCERT[i] == 5){fia_data_p2$COLLAPSE_UNCERT[i] <- 
sample(subset(collapse_ratio$COLLAPSE_PCT, collapse_ratio$DECAY_CLASS==5), 1, 
       replace = TRUE)}
}

} else if (collapse == 1 && collapse_uncert == 0) {fia_data_p2 <- 
merge(fia_data_p2, subset(collapse_ratio_avg, 
                          select=c(DECAY_CLASS,COLLAPSE_PCT_AVG)), 
      by.x = "DECAY_CLASS_UNCERT", by.y = "DECAY_CLASS", all.x = TRUE)

# rename the columns
colnames(fia_data_p2)[colnames(fia_data_p2)=="COLLAPSE_PCT_AVG.x"] <- 
  "COLLAPSE_PCT_AVG"
colnames(fia_data_p2)[colnames(fia_data_p2)=="COLLAPSE_PCT_AVG.y"] <- 
  "COLLAPSE_PCT_AVG_UNCERT"

# calculate the collapse ratio value without uncertainty 
fia_data_p2$COLLAPSE_UNCERT <- fia_data_p2$COLLAPSE_PCT_AVG_UNCERT
} else {
fia_data_p2$COLLAPSE_PCT_AVG_UNCERT <- 1
fia_data_p2$COLLAPSE_UNCERT <- 1
}

#-------------------------------------------------------------------------------
# species uncertainty
#-------------------------------------------------------------------------------

# randomly select a species from the distribution
for(i in 1:length(fia_data_p2$SPCD_PROD)){
if((length(subset(species$SPCD_QA,species$SPCD_PROD==12))>1) && 
   (fia_data_p2$SPCD_PROD[i]==12))
{fia_data_p2$SPCD_UNCERT[i]<-
  sample(subset(species$SPCD_QA,species$SPCD_PROD==12),1)
}else if((length(subset(species$SPCD_QA,species$SPCD_PROD==12))==1) && 
         (fia_data_p2$SPCD_PROD[i]==12)) 
{fia_data_p2$SPCD_UNCERT[i]<-species[species$SPCD_PROD==12, c("SPCD_QA")]} 
if((length(subset(species$SPCD_QA,species$SPCD_PROD==94))>1) &&
   (fia_data_p2$SPCD_PROD[i]==94))
{fia_data_p2$SPCD_UNCERT[i]<-
  sample(subset(species$SPCD_QA,species$SPCD_PROD==94),1)
}else if((length(subset(species$SPCD_QA,species$SPCD_PROD==94))==1) &&
         (fia_data_p2$SPCD_PROD[i]==94)) 
{fia_data_p2$SPCD_UNCERT[i]<-species[species$SPCD_PROD==94, c("SPCD_QA")]} 
if((length(subset(species$SPCD_QA,species$SPCD_PROD==97))>1) &&
   (fia_data_p2$SPCD_PROD[i]==97))
{fia_data_p2$SPCD_UNCERT[i]<-
  sample(subset(species$SPCD_QA,species$SPCD_PROD==97),1)
}else if((length(subset(species$SPCD_QA,species$SPCD_PROD==97))==1) &&
         (fia_data_p2$SPCD_PROD[i]==97)) 
{fia_data_p2$SPCD_UNCERT[i]<-species[species$SPCD_PROD==97, c("SPCD_QA")]} 
if((length(subset(species$SPCD_QA,species$SPCD_PROD==100))>1) &&
   (fia_data_p2$SPCD_PROD[i]==100))
{fia_data_p2$SPCD_UNCERT[i]<-
  sample(subset(species$SPCD_QA,species$SPCD_PROD==100),1)
}else if((length(subset(species$SPCD_QA,species$SPCD_PROD==100))==1) &&
         (fia_data_p2$SPCD_PROD[i]==100)) 
{fia_data_p2$SPCD_UNCERT[i]<-species[species$SPCD_PROD==100, c("SPCD_QA")]} 
if((length(subset(species$SPCD_QA,species$SPCD_PROD==122))>1) &&
   (fia_data_p2$SPCD_PROD[i]==122))
{fia_data_p2$SPCD_UNCERT[i]<-
  sample(subset(species$SPCD_QA,species$SPCD_PROD==122),1)
}else if((length(subset(species$SPCD_QA,species$SPCD_PROD==122))==1) &&
         (fia_data_p2$SPCD_PROD[i]==122)) 
{fia_data_p2$SPCD_UNCERT[i]<-species[species$SPCD_PROD==122, c("SPCD_QA")]} 
if((length(subset(species$SPCD_QA,species$SPCD_PROD==125))>1) &&
   (fia_data_p2$SPCD_PROD[i]==125))
{fia_data_p2$SPCD_UNCERT[i]<-
  sample(subset(species$SPCD_QA,species$SPCD_PROD==125),1)
}else if((length(subset(species$SPCD_QA,species$SPCD_PROD==125))==1) &&
         (fia_data_p2$SPCD_PROD[i]==125)) 
{fia_data_p2$SPCD_UNCERT[i]<-species[species$SPCD_PROD==125, c("SPCD_QA")]} 
if((length(subset(species$SPCD_QA,species$SPCD_PROD==129))>1) &&
   (fia_data_p2$SPCD_PROD[i]==129))
{fia_data_p2$SPCD_UNCERT[i]<-
  sample(subset(species$SPCD_QA,species$SPCD_PROD==129),1)
}else if((length(subset(species$SPCD_QA,species$SPCD_PROD==129))==1) &&
         (fia_data_p2$SPCD_PROD[i]==129)) 
{fia_data_p2$SPCD_UNCERT[i]<-species[species$SPCD_PROD==129, c("SPCD_QA")]} 
if((length(subset(species$SPCD_QA,species$SPCD_PROD==130))>1) &&
   (fia_data_p2$SPCD_PROD[i]==130))
{fia_data_p2$SPCD_UNCERT[i]<-
  sample(subset(species$SPCD_QA,species$SPCD_PROD==130),1)
}else if((length(subset(species$SPCD_QA,species$SPCD_PROD==130))==1) &&
         (fia_data_p2$SPCD_PROD[i]==130)) 
{fia_data_p2$SPCD_UNCERT[i]<-species[species$SPCD_PROD==130, c("SPCD_QA")]} 
if((length(subset(species$SPCD_QA,species$SPCD_PROD==241))>1) &&
   (fia_data_p2$SPCD_PROD[i]==241))
{fia_data_p2$SPCD_UNCERT[i]<-
  sample(subset(species$SPCD_QA,species$SPCD_PROD==241),1)
}else if((length(subset(species$SPCD_QA,species$SPCD_PROD==241))==1) &&
         (fia_data_p2$SPCD_PROD[i]==241)) 
{fia_data_p2$SPCD_UNCERT[i]<-species[species$SPCD_PROD==241, c("SPCD_QA")]} 
if((length(subset(species$SPCD_QA,species$SPCD_PROD==261))>1) &&
   (fia_data_p2$SPCD_PROD[i]==261))
{fia_data_p2$SPCD_UNCERT[i]<-
  sample(subset(species$SPCD_QA,species$SPCD_PROD==261),1)
}else if((length(subset(species$SPCD_QA,species$SPCD_PROD==261))==1) &&
         (fia_data_p2$SPCD_PROD[i]==261)) 
{fia_data_p2$SPCD_UNCERT[i]<-species[species$SPCD_PROD==261, c("SPCD_QA")]} 
if((length(subset(species$SPCD_QA,species$SPCD_PROD==299))>1) &&
   (fia_data_p2$SPCD_PROD[i]==299))
{fia_data_p2$SPCD_UNCERT[i]<-
  sample(subset(species$SPCD_QA,species$SPCD_PROD==299),1)
}else if((length(subset(species$SPCD_QA,species$SPCD_PROD==299))==1) &&
         (fia_data_p2$SPCD_PROD[i]==299)) 
{fia_data_p2$SPCD_UNCERT[i]<-species[species$SPCD_PROD==299, c("SPCD_QA")]} 
if((length(subset(species$SPCD_QA,species$SPCD_PROD==313))>1) &&
   (fia_data_p2$SPCD_PROD[i]==313))
{fia_data_p2$SPCD_UNCERT[i]<-
  sample(subset(species$SPCD_QA,species$SPCD_PROD==313),1)
}else if((length(subset(species$SPCD_QA,species$SPCD_PROD==313))==1) &&
         (fia_data_p2$SPCD_PROD[i]==313)) 
{fia_data_p2$SPCD_UNCERT[i]<-species[species$SPCD_PROD==313, c("SPCD_QA")]} 
if((length(subset(species$SPCD_QA,species$SPCD_PROD==315))>1) &&
   (fia_data_p2$SPCD_PROD[i]==315))
{fia_data_p2$SPCD_UNCERT[i]<-
  sample(subset(species$SPCD_QA,species$SPCD_PROD==315),1)
}else if((length(subset(species$SPCD_QA,species$SPCD_PROD==315))==1) &&
         (fia_data_p2$SPCD_PROD[i]==315)) 
{fia_data_p2$SPCD_UNCERT[i]<-species[species$SPCD_PROD==315, c("SPCD_QA")]} 
if((length(subset(species$SPCD_QA,species$SPCD_PROD==316))>1) &&
   (fia_data_p2$SPCD_PROD[i]==316))
{fia_data_p2$SPCD_UNCERT[i]<-
  sample(subset(species$SPCD_QA,species$SPCD_PROD==316),1)
}else if((length(subset(species$SPCD_QA,species$SPCD_PROD==316))==1) &&
         (fia_data_p2$SPCD_PROD[i]==316)) 
{fia_data_p2$SPCD_UNCERT[i]<-species[species$SPCD_PROD==316, c("SPCD_QA")]} 
if((length(subset(species$SPCD_QA,species$SPCD_PROD==317))>1) &&
   (fia_data_p2$SPCD_PROD[i]==317))
{fia_data_p2$SPCD_UNCERT[i]<-
  sample(subset(species$SPCD_QA,species$SPCD_PROD==317),1)
}else if((length(subset(species$SPCD_QA,species$SPCD_PROD==317))==1) &&
         (fia_data_p2$SPCD_PROD[i]==317)) 
{fia_data_p2$SPCD_UNCERT[i]<-species[species$SPCD_PROD==317, c("SPCD_QA")]} 
if((length(subset(species$SPCD_QA,species$SPCD_PROD==318))>1) &&
   (fia_data_p2$SPCD_PROD[i]==318))
{fia_data_p2$SPCD_UNCERT[i]<-
  sample(subset(species$SPCD_QA,species$SPCD_PROD==318),1)
}else if((length(subset(species$SPCD_QA,species$SPCD_PROD==318))==1) &&
         (fia_data_p2$SPCD_PROD[i]==318)) 
{fia_data_p2$SPCD_UNCERT[i]<-species[species$SPCD_PROD==318, c("SPCD_QA")]} 
if((length(subset(species$SPCD_QA,species$SPCD_PROD==371))>1) &&
   (fia_data_p2$SPCD_PROD[i]==371))
{fia_data_p2$SPCD_UNCERT[i]<-
  sample(subset(species$SPCD_QA,species$SPCD_PROD==371),1)
}else if((length(subset(species$SPCD_QA,species$SPCD_PROD==371))==1) &&
         (fia_data_p2$SPCD_PROD[i]==371)) 
{fia_data_p2$SPCD_UNCERT[i]<-species[species$SPCD_PROD==371, c("SPCD_QA")]} 
if((length(subset(species$SPCD_QA,species$SPCD_PROD==375))>1) &&
   (fia_data_p2$SPCD_PROD[i]==375))
{fia_data_p2$SPCD_UNCERT[i]<-
  sample(subset(species$SPCD_QA,species$SPCD_PROD==375),1)
}else if((length(subset(species$SPCD_QA,species$SPCD_PROD==375))==1) &&
         (fia_data_p2$SPCD_PROD[i]==375)) 
{fia_data_p2$SPCD_UNCERT[i]<-species[species$SPCD_PROD==375, c("SPCD_QA")]} 
if((length(subset(species$SPCD_QA,species$SPCD_PROD==400))>1) &&
   (fia_data_p2$SPCD_PROD[i]==400))
{fia_data_p2$SPCD_UNCERT[i]<-
  sample(subset(species$SPCD_QA,species$SPCD_PROD==400),1)
}else if((length(subset(species$SPCD_QA,species$SPCD_PROD==400))==1) &&
         (fia_data_p2$SPCD_PROD[i]==400)) 
{fia_data_p2$SPCD_UNCERT[i]<-species[species$SPCD_PROD==400, c("SPCD_QA")]} 
if((length(subset(species$SPCD_QA,species$SPCD_PROD==402))>1) &&
   (fia_data_p2$SPCD_PROD[i]==402))
{fia_data_p2$SPCD_UNCERT[i]<-
  sample(subset(species$SPCD_QA,species$SPCD_PROD==402),1)
}else if((length(subset(species$SPCD_QA,species$SPCD_PROD==402))==1) &&
         (fia_data_p2$SPCD_PROD[i]==402)) 
{fia_data_p2$SPCD_UNCERT[i]<-species[species$SPCD_PROD==402, c("SPCD_QA")]} 
if((length(subset(species$SPCD_QA,species$SPCD_PROD==407))>1) &&
   (fia_data_p2$SPCD_PROD[i]==407))
{fia_data_p2$SPCD_UNCERT[i]<-
  sample(subset(species$SPCD_QA,species$SPCD_PROD==407),1)
}else if((length(subset(species$SPCD_QA,species$SPCD_PROD==407))==1) &&
         (fia_data_p2$SPCD_PROD[i]==407)) 
{fia_data_p2$SPCD_UNCERT[i]<-species[species$SPCD_PROD==407, c("SPCD_QA")]} 
if((length(subset(species$SPCD_QA,species$SPCD_PROD==409))>1) &&
   (fia_data_p2$SPCD_PROD[i]==409))
{fia_data_p2$SPCD_UNCERT[i]<-
  sample(subset(species$SPCD_QA,species$SPCD_PROD==409),1)
}else if((length(subset(species$SPCD_QA,species$SPCD_PROD==409))==1) &&
         (fia_data_p2$SPCD_PROD[i]==409)) 
{fia_data_p2$SPCD_UNCERT[i]<-species[species$SPCD_PROD==409, c("SPCD_QA")]} 
if((length(subset(species$SPCD_QA,species$SPCD_PROD==471))>1) &&
   (fia_data_p2$SPCD_PROD[i]==471))
{fia_data_p2$SPCD_UNCERT[i]<-
  sample(subset(species$SPCD_QA,species$SPCD_PROD==471),1)
}else if((length(subset(species$SPCD_QA,species$SPCD_PROD==471))==1) &&
         (fia_data_p2$SPCD_PROD[i]==471)) 
{fia_data_p2$SPCD_UNCERT[i]<-species[species$SPCD_PROD==471, c("SPCD_QA")]} 
if((length(subset(species$SPCD_QA,species$SPCD_PROD==491))>1) &&
   (fia_data_p2$SPCD_PROD[i]==491))
{fia_data_p2$SPCD_UNCERT[i]<-
  sample(subset(species$SPCD_QA,species$SPCD_PROD==491),1)
}else if((length(subset(species$SPCD_QA,species$SPCD_PROD==491))==1) &&
         (fia_data_p2$SPCD_PROD[i]==491)) 
{fia_data_p2$SPCD_UNCERT[i]<-species[species$SPCD_PROD==491, c("SPCD_QA")]} 
if((length(subset(species$SPCD_QA,species$SPCD_PROD==521))>1) &&
   (fia_data_p2$SPCD_PROD[i]==521))
{fia_data_p2$SPCD_UNCERT[i]<-
  sample(subset(species$SPCD_QA,species$SPCD_PROD==521),1)
}else if((length(subset(species$SPCD_QA,species$SPCD_PROD==521))==1) &&
         (fia_data_p2$SPCD_PROD[i]==521)) 
{fia_data_p2$SPCD_UNCERT[i]<-species[species$SPCD_PROD==521, c("SPCD_QA")]} 
if((length(subset(species$SPCD_QA,species$SPCD_PROD==531))>1) &&
   (fia_data_p2$SPCD_PROD[i]==531))
{fia_data_p2$SPCD_UNCERT[i]<-
  sample(subset(species$SPCD_QA,species$SPCD_PROD==531),1)
}else if((length(subset(species$SPCD_QA,species$SPCD_PROD==531))==1) &&
         (fia_data_p2$SPCD_PROD[i]==531)) 
{fia_data_p2$SPCD_UNCERT[i]<-species[species$SPCD_PROD==531, c("SPCD_QA")]} 
if((length(subset(species$SPCD_QA,species$SPCD_PROD==541))>1) &&
   (fia_data_p2$SPCD_PROD[i]==541))
{fia_data_p2$SPCD_UNCERT[i]<-
  sample(subset(species$SPCD_QA,species$SPCD_PROD==541),1)
}else if((length(subset(species$SPCD_QA,species$SPCD_PROD==541))==1) &&
         (fia_data_p2$SPCD_PROD[i]==541)) 
{fia_data_p2$SPCD_UNCERT[i]<-species[species$SPCD_PROD==541, c("SPCD_QA")]} 
if((length(subset(species$SPCD_QA,species$SPCD_PROD==543))>1) &&
   (fia_data_p2$SPCD_PROD[i]==543))
{fia_data_p2$SPCD_UNCERT[i]<-
  sample(subset(species$SPCD_QA,species$SPCD_PROD==543),1)
}else if((length(subset(species$SPCD_QA,species$SPCD_PROD==543))==1) &&
         (fia_data_p2$SPCD_PROD[i]==543)) 
{fia_data_p2$SPCD_UNCERT[i]<-species[species$SPCD_PROD==543, c("SPCD_QA")]} 
if((length(subset(species$SPCD_QA,species$SPCD_PROD==602))>1) &&
   (fia_data_p2$SPCD_PROD[i]==602))
{fia_data_p2$SPCD_UNCERT[i]<-sample(
  subset(species$SPCD_QA,species$SPCD_PROD==602),1)
}else if((length(subset(species$SPCD_QA,species$SPCD_PROD==602))==1) &&
         (fia_data_p2$SPCD_PROD[i]==602)) 
{fia_data_p2$SPCD_UNCERT[i]<-species[species$SPCD_PROD==602, c("SPCD_QA")]} 
if((length(subset(species$SPCD_QA,species$SPCD_PROD==611))>1) &&
   (fia_data_p2$SPCD_PROD[i]==611))
{fia_data_p2$SPCD_UNCERT[i]<-
  sample(subset(species$SPCD_QA,species$SPCD_PROD==611),1)
}else if((length(subset(species$SPCD_QA,species$SPCD_PROD==611))==1) &&
         (fia_data_p2$SPCD_PROD[i]==611)) 
{fia_data_p2$SPCD_UNCERT[i]<-species[species$SPCD_PROD==611, c("SPCD_QA")]} 
if((length(subset(species$SPCD_QA,species$SPCD_PROD==621))>1) &&
   (fia_data_p2$SPCD_PROD[i]==621))
{fia_data_p2$SPCD_UNCERT[i]<-
  sample(subset(species$SPCD_QA,species$SPCD_PROD==621),1)
}else if((length(subset(species$SPCD_QA,species$SPCD_PROD==621))==1) &&
         (fia_data_p2$SPCD_PROD[i]==621)) 
{fia_data_p2$SPCD_UNCERT[i]<-species[species$SPCD_PROD==621, c("SPCD_QA")]} 
if((length(subset(species$SPCD_QA,species$SPCD_PROD==682))>1) &&
   (fia_data_p2$SPCD_PROD[i]==682))
{fia_data_p2$SPCD_UNCERT[i]<-
  sample(subset(species$SPCD_QA,species$SPCD_PROD==682),1)
}else if((length(subset(species$SPCD_QA,species$SPCD_PROD==682))==1) &&
         (fia_data_p2$SPCD_PROD[i]==682)) 
{fia_data_p2$SPCD_UNCERT[i]<-species[species$SPCD_PROD==682, c("SPCD_QA")]} 
if((length(subset(species$SPCD_QA,species$SPCD_PROD==701))>1) &&
   (fia_data_p2$SPCD_PROD[i]==701))
{fia_data_p2$SPCD_UNCERT[i]<-
  sample(subset(species$SPCD_QA,species$SPCD_PROD==701),1)
}else if((length(subset(species$SPCD_QA,species$SPCD_PROD==701))==1) &&
         (fia_data_p2$SPCD_PROD[i]==701)) 
{fia_data_p2$SPCD_UNCERT[i]<-species[species$SPCD_PROD==701, c("SPCD_QA")]} 
if((length(subset(species$SPCD_QA,species$SPCD_PROD==741))>1) &&
   (fia_data_p2$SPCD_PROD[i]==741))
{fia_data_p2$SPCD_UNCERT[i]<-
  sample(subset(species$SPCD_QA,species$SPCD_PROD==741),1)
}else if((length(subset(species$SPCD_QA,species$SPCD_PROD==741))==1) &&
         (fia_data_p2$SPCD_PROD[i]==741)) 
{fia_data_p2$SPCD_UNCERT[i]<-species[species$SPCD_PROD==741, c("SPCD_QA")]} 
if((length(subset(species$SPCD_QA,species$SPCD_PROD==743))>1) &&
   (fia_data_p2$SPCD_PROD[i]==743))
{fia_data_p2$SPCD_UNCERT[i]<-
  sample(subset(species$SPCD_QA,species$SPCD_PROD==743),1)
}else if((length(subset(species$SPCD_QA,species$SPCD_PROD==743))==1) &&
         (fia_data_p2$SPCD_PROD[i]==743)) 
{fia_data_p2$SPCD_UNCERT[i]<-species[species$SPCD_PROD==743, c("SPCD_QA")]} 
if((length(subset(species$SPCD_QA,species$SPCD_PROD==746))>1) &&
   (fia_data_p2$SPCD_PROD[i]==746))
{fia_data_p2$SPCD_UNCERT[i]<-
  sample(subset(species$SPCD_QA,species$SPCD_PROD==746),1)
}else if((length(subset(species$SPCD_QA,species$SPCD_PROD==746))==1) &&
         (fia_data_p2$SPCD_PROD[i]==746)) 
{fia_data_p2$SPCD_UNCERT[i]<-species[species$SPCD_PROD==746, c("SPCD_QA")]} 
if((length(subset(species$SPCD_QA,species$SPCD_PROD==761))>1) &&
   (fia_data_p2$SPCD_PROD[i]==761))
{fia_data_p2$SPCD_UNCERT[i]<-
  sample(subset(species$SPCD_QA,species$SPCD_PROD==761),1)
}else if((length(subset(species$SPCD_QA,species$SPCD_PROD==761))==1) &&
         (fia_data_p2$SPCD_PROD[i]==761)) 
{fia_data_p2$SPCD_UNCERT[i]<-species[species$SPCD_PROD==761, c("SPCD_QA")]} 
if((length(subset(species$SPCD_QA,species$SPCD_PROD==762))>1) &&
   (fia_data_p2$SPCD_PROD[i]==762))
{fia_data_p2$SPCD_UNCERT[i]<-
  sample(subset(species$SPCD_QA,species$SPCD_PROD==762),1)
}else if((length(subset(species$SPCD_QA,species$SPCD_PROD==762))==1) &&
         (fia_data_p2$SPCD_PROD[i]==762)) 
{fia_data_p2$SPCD_UNCERT[i]<-species[species$SPCD_PROD==762, c("SPCD_QA")]} 
if((length(subset(species$SPCD_QA,species$SPCD_PROD==800))>1) &&
   (fia_data_p2$SPCD_PROD[i]==800))
{fia_data_p2$SPCD_UNCERT[i]<-
  sample(subset(species$SPCD_QA,species$SPCD_PROD==800),1)
}else if((length(subset(species$SPCD_QA,species$SPCD_PROD==800))==1) &&
         (fia_data_p2$SPCD_PROD[i]==800)) 
{fia_data_p2$SPCD_UNCERT[i]<-species[species$SPCD_PROD==800, c("SPCD_QA")]} 
if((length(subset(species$SPCD_QA,species$SPCD_PROD==802))>1) &&
   (fia_data_p2$SPCD_PROD[i]==802))
{fia_data_p2$SPCD_UNCERT[i]<-
  sample(subset(species$SPCD_QA,species$SPCD_PROD==802),1)
}else if((length(subset(species$SPCD_QA,species$SPCD_PROD==802))==1) &&
         (fia_data_p2$SPCD_PROD[i]==802)) 
{fia_data_p2$SPCD_UNCERT[i]<-species[species$SPCD_PROD==802, c("SPCD_QA")]} 
if((length(subset(species$SPCD_QA,species$SPCD_PROD==809))>1) &&
   (fia_data_p2$SPCD_PROD[i]==809))
{fia_data_p2$SPCD_UNCERT[i]<-
  sample(subset(species$SPCD_QA,species$SPCD_PROD==809),1)
}else if((length(subset(species$SPCD_QA,species$SPCD_PROD==809))==1) &&
         (fia_data_p2$SPCD_PROD[i]==809)) 
{fia_data_p2$SPCD_UNCERT[i]<-species[species$SPCD_PROD==809, c("SPCD_QA")]} 
if((length(subset(species$SPCD_QA,species$SPCD_PROD==823))>1) &&
   (fia_data_p2$SPCD_PROD[i]==823))
{fia_data_p2$SPCD_UNCERT[i]<-
  sample(subset(species$SPCD_QA,species$SPCD_PROD==823),1)
}else if((length(subset(species$SPCD_QA,species$SPCD_PROD==823))==1) &&
         (fia_data_p2$SPCD_PROD[i]==823)) 
{fia_data_p2$SPCD_UNCERT[i]<-species[species$SPCD_PROD==823, c("SPCD_QA")]} 
if((length(subset(species$SPCD_QA,species$SPCD_PROD==826))>1) &&
   (fia_data_p2$SPCD_PROD[i]==826))
{fia_data_p2$SPCD_UNCERT[i]<-
  sample(subset(species$SPCD_QA,species$SPCD_PROD==826),1)
}else if((length(subset(species$SPCD_QA,species$SPCD_PROD==826))==1) &&
         (fia_data_p2$SPCD_PROD[i]==826)) 
{fia_data_p2$SPCD_UNCERT[i]<-species[species$SPCD_PROD==826, c("SPCD_QA")]} 
if((length(subset(species$SPCD_QA,species$SPCD_PROD==832))>1) &&
   (fia_data_p2$SPCD_PROD[i]==832))
{fia_data_p2$SPCD_UNCERT[i]<-
  sample(subset(species$SPCD_QA,species$SPCD_PROD==832),1)
}else if((length(subset(species$SPCD_QA,species$SPCD_PROD==832))==1) &&
         (fia_data_p2$SPCD_PROD[i]==832)) 
{fia_data_p2$SPCD_UNCERT[i]<-species[species$SPCD_PROD==832, c("SPCD_QA")]} 
if((length(subset(species$SPCD_QA,species$SPCD_PROD==833))>1) &&
   (fia_data_p2$SPCD_PROD[i]==833))
{fia_data_p2$SPCD_UNCERT[i]<-
  sample(subset(species$SPCD_QA,species$SPCD_PROD==833),1)
}else if((length(subset(species$SPCD_QA,species$SPCD_PROD==833))==1) &&
         (fia_data_p2$SPCD_PROD[i]==833)) 
{fia_data_p2$SPCD_UNCERT[i]<-species[species$SPCD_PROD==833, c("SPCD_QA")]} 
if((length(subset(species$SPCD_QA,species$SPCD_PROD==834))>1) &&
   (fia_data_p2$SPCD_PROD[i]==834))
{fia_data_p2$SPCD_UNCERT[i]<-
  sample(subset(species$SPCD_QA,species$SPCD_PROD==834),1)
}else if((length(subset(species$SPCD_QA,species$SPCD_PROD==834))==1) &&
         (fia_data_p2$SPCD_PROD[i]==834)) 
{fia_data_p2$SPCD_UNCERT[i]<-species[species$SPCD_PROD==834, c("SPCD_QA")]} 
if((length(subset(species$SPCD_QA,species$SPCD_PROD==837))>1) &&
   (fia_data_p2$SPCD_PROD[i]==837))
{fia_data_p2$SPCD_UNCERT[i]<-
  sample(subset(species$SPCD_QA,species$SPCD_PROD==837),1)
}else if((length(subset(species$SPCD_QA,species$SPCD_PROD==837))==1) &&
         (fia_data_p2$SPCD_PROD[i]==837)) 
{fia_data_p2$SPCD_UNCERT[i]<-species[species$SPCD_PROD==837, c("SPCD_QA")]} 
if((length(subset(species$SPCD_QA,species$SPCD_PROD==901))>1) &&
   (fia_data_p2$SPCD_PROD[i]==901))
{fia_data_p2$SPCD_UNCERT[i]<-
  sample(subset(species$SPCD_QA,species$SPCD_PROD==901),1)
}else if((length(subset(species$SPCD_QA,species$SPCD_PROD==901))==1) &&
         (fia_data_p2$SPCD_PROD[i]==901)) 
{fia_data_p2$SPCD_UNCERT[i]<-species[species$SPCD_PROD==901, c("SPCD_QA")]} 
if((length(subset(species$SPCD_QA,species$SPCD_PROD==931))>1) &&
   (fia_data_p2$SPCD_PROD[i]==931))
{fia_data_p2$SPCD_UNCERT[i]<-
  sample(subset(species$SPCD_QA,species$SPCD_PROD==931),1)
}else if((length(subset(species$SPCD_QA,species$SPCD_PROD==931))==1) &&
         (fia_data_p2$SPCD_PROD[i]==931)) 
{fia_data_p2$SPCD_UNCERT[i]<-species[species$SPCD_PROD==931, c("SPCD_QA")]} 
if((length(subset(species$SPCD_QA,species$SPCD_PROD==951))>1) &&
   (fia_data_p2$SPCD_PROD[i]==951))
{fia_data_p2$SPCD_UNCERT[i]<-
  sample(subset(species$SPCD_QA,species$SPCD_PROD==951),1)
}else if((length(subset(species$SPCD_QA,species$SPCD_PROD==951))==1) &&
         (fia_data_p2$SPCD_PROD[i]==951)) 
{fia_data_p2$SPCD_UNCERT[i]<-species[species$SPCD_PROD==951, c("SPCD_QA")]} 
if((length(subset(species$SPCD_QA,species$SPCD_PROD==970))>1) &&
   (fia_data_p2$SPCD_PROD[i]==970))
{fia_data_p2$SPCD_UNCERT[i]<-
  sample(subset(species$SPCD_QA,species$SPCD_PROD==970),1)
}else if((length(subset(species$SPCD_QA,species$SPCD_PROD==970))==1) &&
         (fia_data_p2$SPCD_PROD[i]==970)) 
{fia_data_p2$SPCD_UNCERT[i]<-species[species$SPCD_PROD==970, c("SPCD_QA")]} 
if((length(subset(species$SPCD_QA,species$SPCD_PROD==972))>1) &&
   (fia_data_p2$SPCD_PROD[i]==972))
{fia_data_p2$SPCD_UNCERT[i]<-
  sample(subset(species$SPCD_QA,species$SPCD_PROD==972),1)
}else if((length(subset(species$SPCD_QA,species$SPCD_PROD==972))==1) &&
         (fia_data_p2$SPCD_PROD[i]==972)) 
{fia_data_p2$SPCD_UNCERT[i]<-species[species$SPCD_PROD==972, c("SPCD_QA")]} 
if((length(subset(species$SPCD_QA,species$SPCD_PROD==998))>1) &&
   (fia_data_p2$SPCD_PROD[i]==998))
{fia_data_p2$SPCD_UNCERT[i]<-
  sample(subset(species$SPCD_QA,species$SPCD_PROD==998),1)
}else if((length(subset(species$SPCD_QA,species$SPCD_PROD==998))==1) &&
         (fia_data_p2$SPCD_PROD[i]==998)) 
{fia_data_p2$SPCD_UNCERT[i]<-species[species$SPCD_PROD==998, c("SPCD_QA")]} 
if((length(subset(species$SPCD_QA,species$SPCD_PROD==999))>1) &&
   (fia_data_p2$SPCD_PROD[i]==999))
{fia_data_p2$SPCD_UNCERT[i]<-
  sample(subset(species$SPCD_QA,species$SPCD_PROD==999),1)
}else if((length(subset(species$SPCD_QA,species$SPCD_PROD==999))==1) &&
         (fia_data_p2$SPCD_PROD[i]==999)) 
{fia_data_p2$SPCD_UNCERT[i]<-species[species$SPCD_PROD==999, c("SPCD_QA")]} 
}

# ignore uncertainty in species identification if switch is off
if (species_uncert == 0) {fia_data_p2$SPCD_UNCERT <- fia_data_p2$SPCD_PROD}

#-------------------------------------------------------------------------------
# density uncertainty
#-------------------------------------------------------------------------------

# get undecayed density for each species
fia_data_p2 <- 
   merge(fia_data_p2, subset(ref_species, 
                             select=c(SPCD,WOOD_SPGR_GREENVOL_DRYWT)), 
         by.x = "SPCD_UNCERT", by.y = "SPCD", all.x = TRUE)

# rename the columns
colnames(fia_data_p2)[colnames(fia_data_p2) == 'WOOD_SPGR_GREENVOL_DRYWT.x'] <- 
'WOOD_SPGR_GREENVOL_DRYWT'
colnames(fia_data_p2)[colnames(fia_data_p2) == 'WOOD_SPGR_GREENVOL_DRYWT.y'] <- 
'WOOD_SPGR_GREENVOL_DRYWT_UNCERT'

# get density reduction value and SE for each species 
fia_data_p2 <- merge(fia_data_p2, 
                     subset(density, select=c(SPCD,DC1_RATIO, DC1_RATIO_SE, 
                                              DC2_RATIO, DC2_RATIO_SE, 
                                              DC3_RATIO, DC3_RATIO_SE, 
                                              DC4_RATIO, DC4_RATIO_SE, 
                                              DC5_RATIO, DC5_RATIO_SE)), 
                     by.x = "SPCD_UNCERT", by.y = "SPCD", all.x = TRUE)

colnames(fia_data_p2)[colnames(fia_data_p2) == 'DC1_RATIO.x'] <- 'DC1_RATIO'
colnames(fia_data_p2)[colnames(fia_data_p2) == 'DC2_RATIO.x'] <- 'DC2_RATIO'
colnames(fia_data_p2)[colnames(fia_data_p2) == 'DC3_RATIO.x'] <- 'DC3_RATIO'
colnames(fia_data_p2)[colnames(fia_data_p2) == 'DC4_RATIO.x'] <- 'DC4_RATIO'
colnames(fia_data_p2)[colnames(fia_data_p2) == 'DC5_RATIO.x'] <- 'DC5_RATIO'

colnames(fia_data_p2)[colnames(fia_data_p2) == 'DC1_RATIO.y'] <- 
  'DC1_RATIO_UNCERT'
colnames(fia_data_p2)[colnames(fia_data_p2) == 'DC2_RATIO.y'] <- 
  'DC2_RATIO_UNCERT'
colnames(fia_data_p2)[colnames(fia_data_p2) == 'DC3_RATIO.y'] <- 
  'DC3_RATIO_UNCERT'
colnames(fia_data_p2)[colnames(fia_data_p2) == 'DC4_RATIO.y'] <- 
  'DC4_RATIO_UNCERT'
colnames(fia_data_p2)[colnames(fia_data_p2) == 'DC5_RATIO.y'] <- 
  'DC5_RATIO_UNCERT'

colnames(fia_data_p2)[colnames(fia_data_p2) == 'DC1_RATIO_SE'] <- 
  'DC1_RATIO_SE_UNCERT'
colnames(fia_data_p2)[colnames(fia_data_p2) == 'DC2_RATIO_SE'] <- 
  'DC2_RATIO_SE_UNCERT'
colnames(fia_data_p2)[colnames(fia_data_p2) == 'DC3_RATIO_SE'] <- 
  'DC3_RATIO_SE_UNCERT'
colnames(fia_data_p2)[colnames(fia_data_p2) == 'DC4_RATIO_SE'] <- 
  'DC4_RATIO_SE_UNCERT'
colnames(fia_data_p2)[colnames(fia_data_p2) == 'DC5_RATIO_SE'] <- 
  'DC5_RATIO_SE_UNCERT'

# get density reduction value SE for each species based on decay class 
for(i in 1:length(fia_data_p2$SPCD_PROD)){
if(fia_data_p2$DECAY_CLASS_UNCERT[i]==1)
  {fia_data_p2$DENSITY_REDUCTION_PCT_UNCERT[i] = 
fia_data_p2$DC1_RATIO_UNCERT[i]}
if(fia_data_p2$DECAY_CLASS_UNCERT[i]==2)
  {fia_data_p2$DENSITY_REDUCTION_PCT_UNCERT[i] = 
fia_data_p2$DC2_RATIO_UNCERT[i]}
if(fia_data_p2$DECAY_CLASS_UNCERT[i]==3)
  {fia_data_p2$DENSITY_REDUCTION_PCT_UNCERT[i] = 
fia_data_p2$DC3_RATIO_UNCERT[i]}
if(fia_data_p2$DECAY_CLASS_UNCERT[i]==4)
  {fia_data_p2$DENSITY_REDUCTION_PCT_UNCERT[i] = 
fia_data_p2$DC4_RATIO_UNCERT[i]}
if(fia_data_p2$DECAY_CLASS_UNCERT[i]==5)
  {fia_data_p2$DENSITY_REDUCTION_PCT_UNCERT[i] = 
fia_data_p2$DC5_RATIO_UNCERT[i]}
}
# get density reduction value SE for each species based on decay class 
for(i in 1:length(fia_data_p2$SPCD_PROD)){
if(fia_data_p2$DECAY_CLASS_UNCERT[i]==1)
  {fia_data_p2$DENSITY_REDUCTION_PCT_UNCERT_SE[i] = 
fia_data_p2$DC1_RATIO_SE_UNCERT[i]}
if(fia_data_p2$DECAY_CLASS_UNCERT[i]==2)
  {fia_data_p2$DENSITY_REDUCTION_PCT_UNCERT_SE[i] = 
fia_data_p2$DC2_RATIO_SE_UNCERT[i]}
if(fia_data_p2$DECAY_CLASS_UNCERT[i]==3)
  {fia_data_p2$DENSITY_REDUCTION_PCT_UNCERT_SE[i] = 
fia_data_p2$DC3_RATIO_SE_UNCERT[i]}
if(fia_data_p2$DECAY_CLASS_UNCERT[i]==4)
  {fia_data_p2$DENSITY_REDUCTION_PCT_UNCERT_SE[i] = 
fia_data_p2$DC4_RATIO_SE_UNCERT[i]}
if(fia_data_p2$DECAY_CLASS_UNCERT[i]==5)
  {fia_data_p2$DENSITY_REDUCTION_PCT_UNCERT_SE[i] = 
fia_data_p2$DC5_RATIO_SE_UNCERT[i]}
}

# calculate density with the reduction factor 
fia_data_p2$DENSITY_UNCERT_1 <- fia_data_p2$WOOD_SPGR_GREENVOL_DRYWT_UNCERT * 
fia_data_p2$DENSITY_REDUCTION_PCT_UNCERT

for(i in 1:length(fia_data_p2$DENSITY_UNCERT_1))
{fia_data_p2$DENSITY_UNCERT[i] = 
    rnorm(1, fia_data_p2$DENSITY_UNCERT_1[i], 
          fia_data_p2$DENSITY_REDUCTION_PCT_UNCERT_SE[i])}

# ignore uncertainty in density if switch is off
if (density_uncert == 0) {fia_data_p2$DENSITY_UNCERT <- 
  fia_data_p2$DENSITY_UNCERT_1}

#-------------------------------------------------------------------------------
# carbon uncertainty
#-------------------------------------------------------------------------------

# generate a carbon concentration value based on species type
fia_data_p2 <- merge(fia_data_p2, subset(ref_species, 
                                         select=c(SPCD, SFTWD_HRDWD)), 
 by.x = "SPCD_UNCERT", by.y = "SPCD", all.x = TRUE)

fia_data_p2$DWM_CARBON_RATIO_UNCERT_1[(fia_data_p2$SFTWD_HRDWD == "S")] <- 0.521
fia_data_p2$DWM_CARBON_RATIO_UNCERT_1[(fia_data_p2$SFTWD_HRDWD == "H")] <- 0.491
fia_data_p2$DWM_CARBON_RATIO_UNCERT_1[(fia_data_p2$SPCD_UNCERT == 999)] <- 0.506

fia_data_p2$DWM_CARBON_RATIO_SE[(fia_data_p2$SFTWD_HRDWD == "S")] <- 0.00415
fia_data_p2$DWM_CARBON_RATIO_SE[(fia_data_p2$SFTWD_HRDWD == "H")] <- 0.00434
fia_data_p2$DWM_CARBON_RATIO_SE[(fia_data_p2$SPCD_UNCERT == 999)] <- 0.00423

# calculate the carbon concentration with uncertainty
for(i in 1:length(fia_data_p2$DWM_CARBON_RATIO_UNCERT_1))
{fia_data_p2$DWM_CARBON_RATIO_UNCERT[i] = 
    rnorm(1, fia_data_p2$DWM_CARBON_RATIO_UNCERT_1[i], 
          fia_data_p2$DWM_CARBON_RATIO_SE[i])}

# ignore uncertainty in carbon concentration if switch is off
if(carbon_uncert==0){fia_data_p2$DWM_CARBON_RATIO_UNCERT <- 
  fia_data_p2$DWM_CARBON_RATIO_UNCERT_1}

#-------------------------------------------------------------------------------
# calculate biomass and carbon with uncertainty
#-------------------------------------------------------------------------------

# calculate dry biomass (Mg/ha) with uncertainty for each piece of cwd
fia_data_p2$DRY_BIOMASS_MGHA_UNCERT <- 
  (fia_data_p2$TRANSDIA_UNCERT^2-fia_data_p2$HOLLOW_DIA_UNCERT^2) * 
fia_data_p2$DENSITY_UNCERT * fia_data_p2$COLLAPSE_UNCERT

# calculate dry biomass carbon with uncertainty (Mg/ha) for each piece of cwd 
# by decay class 
fia_data_p2$DRY_BIOMASS_CARBON_MGHA_UNCERT <- 
  fia_data_p2$DRY_BIOMASS_MGHA_UNCERT * 
fia_data_p2$DWM_CARBON_RATIO_UNCERT

# sum dry biomass for the plot
fia_data_p2_sum_uncert_db <- 
  aggregate(list(DRY_BIOMASS_MGHA_UNCERT=fia_data_p2$DRY_BIOMASS_MGHA_UNCERT), 
            by=list(PLOT_ID=fia_data_p2$PLOT_ID), FUN=sum, na.rm=TRUE)

# sum dry biomass carbon for the plot
fia_data_p2_sum_uncert_dbc <- aggregate(list(DRY_BIOMASS_CARBON_MGHA_UNCERT=
 fia_data_p2$DRY_BIOMASS_CARBON_MGHA_UNCERT), 
by=list(PLOT_ID=fia_data_p2$PLOT_ID), FUN=sum, na.rm=TRUE)

# calculate dry biomass and dry biomass carbon for the plot
fia_data_p2_sum_uncert_db$DRY_BIOMASS_MGHA_UNCERT <- pi^2/(8*LENGTH_TRANSECT) * 
fia_data_p2_sum_uncert_db$DRY_BIOMASS_MGHA_UNCERT
fia_data_p2_sum_uncert_dbc$DRY_BIOMASS_CARBON_MGHA_UNCERT <- 
  pi^2/(8*LENGTH_TRANSECT) * 
  fia_data_p2_sum_uncert_dbc$DRY_BIOMASS_CARBON_MGHA_UNCERT

# select the columns of interest
fia_data_p2_sum_uncert_db <- 
  fia_data_p2_sum_uncert_db["DRY_BIOMASS_MGHA_UNCERT"]
fia_data_p2_sum_uncert_dbc <- 
  fia_data_p2_sum_uncert_dbc["DRY_BIOMASS_CARBON_MGHA_UNCERT"]

# append the data
fia_data_p2_sum_uncert_dbc_results <- 
  cbind(fia_data_p2_sum_uncert_dbc_results,fia_data_p2_sum_uncert_dbc)

# delete the new columns that were created
fia_data_p2 <- 
  subset(fia_data_p2, 
         select = -c(DWM_CARBON_RATIO_UNCERT,DWM_CARBON_RATIO_SE,
                     DWM_CARBON_RATIO_UNCERT_1,SFTWD_HRDWD,
                     COLLAPSE_PCT_AVG_UNCERT,COLLAPSE_UNCERT,
                     DC1_RATIO_SE_UNCERT,DC1_RATIO_UNCERT,DC2_RATIO_SE_UNCERT,
                     DC2_RATIO_UNCERT,DC3_RATIO_SE_UNCERT,DC3_RATIO_UNCERT,
                     DC4_RATIO_SE_UNCERT,DC4_RATIO_UNCERT,DC5_RATIO_SE_UNCERT,
                     DC5_RATIO_UNCERT,DECAY_CLASS_UNCERT,
                     DENSITY_REDUCTION_PCT_UNCERT,
                     DENSITY_REDUCTION_PCT_UNCERT_SE,DENSITY_UNCERT,
                     DENSITY_UNCERT_1,DRY_BIOMASS_CARBON_MGHA_UNCERT,
                     DRY_BIOMASS_MGHA_UNCERT,HOLLOW_DIA_UNCERT,
                     HOLLOW_DIA_UNCERT_1,SPCD_UNCERT,TRANSDIA_UNCERT,
                     TRANSDIA_UNCERT_1,WOOD_SPGR_GREENVOL_DRYWT_UNCERT))
}

# drop the initial column of NA values
fia_data_p2_sum_uncert_db_results <- 
  fia_data_p2_sum_uncert_db_results[ -c(1) ]
fia_data_p2_sum_uncert_dbc_results <- 
  fia_data_p2_sum_uncert_dbc_results[ -c(1) ]

# close the progress bar
close(pb)

# stop the code timer
proc.time() - ptm

# calculate stats for dry biomass carbon
CI_dbc_2.5_97.5 <- apply(fia_data_p2_sum_uncert_dbc_results, 1, quantile, 
                         probs = c(0.025, 0.975),na.rm = TRUE)
CI_dbc_2.5_97.5 <- t(CI_dbc_2.5_97.5)
CI_dbc_25_75 <- apply(fia_data_p2_sum_uncert_dbc_results, 1, quantile, 
                      probs = c(0.25, 0.75),na.rm = TRUE)
CI_dbc_25_75 <- t(CI_dbc_25_75)
median_dbc <- apply(fia_data_p2_sum_uncert_dbc_results, 1, median,na.rm = TRUE)
all_stats_dbc <- cbind(median_dbc,CI_dbc_25_75,CI_dbc_2.5_97.5)

# rename columns
colnames(all_stats_dbc) <- 
  c("median_dbc","CI_25_dbc","CI_75_dbc","CI_2.5_dbc","CI_97.5_dbc")

# create a new dataframe
fia_data_p2_sum <- data.frame(all_stats_dbc)

# calculate the means
fia_data_p2_sum_means <- t(as.data.frame(apply(fia_data_p2_sum, 2, mean)))
fia_data_p2_sum_means <- as.data.frame(fia_data_p2_sum_means)

# rename columns
names(fia_data_p2_sum_means)[names(fia_data_p2_sum_means) == 'median_dbc'] <- 
  'mean_dbc'

# rename row
rownames(fia_data_p2_sum_means) <- paste(filename)

# order rows by CI
fia_data_p2_sum_means$order_1 <- 
  fia_data_p2_sum_means$CI_97.5_dbc - fia_data_p2_sum_means$CI_2.5_dbc
fia_data_p2_sum_means$source <- filename

# creates a directory for results if it does not already exist
ifelse(!dir.exists(paste(dirname(current_path),"/results",sep = "")), 
       dir.create(paste(dirname(current_path),"/results",sep = "")), FALSE)

# writes the results to the directory
write.csv(fia_data_p2_sum, 
          file=paste("results/fia_data_p2_sum_",filename,".csv", sep = ""))

write.csv(fia_data_p2_sum_means, 
          file=paste("results/fia_data_p2_sum_means_",
                     filename,".csv", sep = ""), 
          row.names = FALSE)

write.csv(fia_data_p2_sum_uncert_dbc_results, 
          file=paste("results/fia_data_p2_sum_uncert_dbc_results_",
                     filename,".csv", sep = ""), row.names = FALSE)
