# Supplementary material for: Estimating uncertainty in the volume and carbon storage of downed coarse woody debris
Source: Ecol Appl. 2019 Jan 28;29(2):e01844. doi: 10.1002/eap.1844 (PMC6850466; doi:10.1002/eap.1844)
Supplement: Supplementary file 3 [file EAP-29-na-s003.zip › fia_dcwd_data.csv]

STATECD	COUNTYCD	PLOT_FIADB	INVYR	SUBP	TRANSECT	PROTOCOL_PROD	PROTOCOL_QA	TRANSDIA_PROD	TRANSDIA_QA	SPCD_PROD	SPCD_QA	HOLLOW_DIA_PROD	HOLLOW_DIA_QA	DECAYCD_PROD	DECAYCD_QA
10	1	78	2010	1	30	ORIGINAL_P3	ORIGINAL_P3	7.62	7.62	316	653			2	2
10	1	78	2010	2	150		ORIGINAL_P3		10.16		800				4
10	1	78	2010	3	270	ORIGINAL_P3	ORIGINAL_P3	15.24	15.24	693	693			2	2
10	1	78	2010	4	270	ORIGINAL_P3	ORIGINAL_P3	7.62	7.62	998	998			2	2
9	11	248	2015	1	90	P2+_OPTION_1	P2+_OPTION_1	12.7	15.24	316	316	0	0	3	2
36	123	306	2010	2	150		ORIGINAL_P3		30.48		833				2
36	123	306	2010	4	150	ORIGINAL_P3	ORIGINAL_P3	15.24	15.24	746	746			3	2
33	9	341	2015	1	270	P2+_OPTION_1	P2+_OPTION_1	12.7	10.16	998	998	0	0	4	4
33	9	341	2015	3	135	P2+_OPTION_1		27.94		998		0		4
33	9	341	2015	3	135	P2+_OPTION_1		15.24		316		0		3
33	9	341	2015	3	135	P2+_OPTION_1		7.62		316		0		3
33	9	341	2015	4	225	P2+_OPTION_1	P2+_OPTION_1	27.94	25.4	371	371	0	0	4	4
33	9	341	2015	4	225	P2+_OPTION_1	P2+_OPTION_1	15.24	15.24	375	375	0	0	3	3
54	103	380	2009	1	30	ORIGINAL_P3	ORIGINAL_P3	17.78	15.24	731	998			3	2
54	103	380	2009	1	30	ORIGINAL_P3		7.62		998				3
54	103	380	2009	1	150	ORIGINAL_P3	ORIGINAL_P3	7.62	7.62	998	998			3	2
54	103	380	2009	2	30	ORIGINAL_P3	ORIGINAL_P3	12.7	15.24	621	544			3	3
54	103	380	2009	2	270	ORIGINAL_P3	ORIGINAL_P3	7.62	7.62	998	972			3	3
54	103	380	2009	3	30	ORIGINAL_P3	ORIGINAL_P3	15.24	15.24	998	998			4	4
54	103	380	2009	3	270	ORIGINAL_P3	ORIGINAL_P3	7.62	7.62	998	998			4	3
23	21	382	2014	1	90	P2+_OPTION_1		7.62		375		0		3
23	21	382	2014	1	90	P2+_OPTION_1		10.16		375		0		2
23	21	382	2014	1	90	P2+_OPTION_1		12.7		998		0		2
23	21	382	2014	1	90	P2+_OPTION_1		15.24		998		0		2
23	21	382	2014	1	90	P2+_OPTION_1		7.62		999		0		4
23	21	382	2014	1	90	P2+_OPTION_1		7.62		746		0		2
23	21	382	2014	1	90	P2+_OPTION_1		25.4		746		2.54		2
23	21	382	2014	1	90	P2+_OPTION_1		7.62		94		0		1
23	21	382	2014	1	270	P2+_OPTION_1		7.62		761		0		3
23	21	382	2014	2	180	P2+_OPTION_1	P2+_OPTION_1	15.24	12.7	998	998	0	0	3	3
23	21	382	2014	2	180	P2+_OPTION_1	P2+_OPTION_1	7.62	7.62	375	375	0	0	2	2
23	21	382	2014	2	360	P2+_OPTION_1	P2+_OPTION_1	10.16	10.16	94	97	0	0	1	1
23	21	382	2014	3	135	P2+_OPTION_1		7.62		94		0		1
23	21	382	2014	3	135	P2+_OPTION_1		7.62		375		0		3
23	21	382	2014	3	135	P2+_OPTION_1		15.24		12		0		4
23	21	382	2014	3	315	P2+_OPTION_1		7.62		12		0		2
23	21	382	2014	3	315	P2+_OPTION_1		10.16		12		0		3
23	21	382	2014	3	315	P2+_OPTION_1		7.62		12		0		3
23	21	382	2014	4	45	P2+_OPTION_1		7.62		746		0		2
23	21	382	2014	4	45	P2+_OPTION_1		7.62		746		0		2
23	21	382	2014	4	45	P2+_OPTION_1		22.86		746		5.08		2
23	21	382	2014	4	225	P2+_OPTION_1		25.4		241		0		1
23	21	382	2014	4	225	P2+_OPTION_1		20.32		999		0		3
10	5	395	2010	4	30	ORIGINAL_P3	ORIGINAL_P3	7.62	7.62	131	131			2	2
10	5	395	2010	4	30	ORIGINAL_P3		7.62		131				3
23	5	513	2014	1	90	P2+_OPTION_1		12.7		12		0		1
23	5	513	2014	1	270	P2+_OPTION_1	P2+_OPTION_1	20.32	22.86	129	129	0	0	1	1
23	5	513	2014	1	270	P2+_OPTION_1	P2+_OPTION_1	15.24	15.24	12	12	0	0	1	1
23	5	513	2014	1	270	P2+_OPTION_1	P2+_OPTION_1	15.24	15.24	12	12	0	0	3	4
23	5	513	2014	1	270		P2+_OPTION_1		15.24		12		0		1
23	5	513	2014	2	180	P2+_OPTION_1		27.94		746		0		2
23	5	513	2014	3	315	P2+_OPTION_1		12.7		129		0		3
24	19	583	2013	2	360	P2+_OPTION_1	P2+_OPTION_1	15.24	15.24	611	611	0	0	4	4
24	19	583	2013	2	360	P2+_OPTION_1	P2+_OPTION_1	12.7	12.7	611	611	0	0	4	4
24	19	583	2013	3	315	P2+_OPTION_1		15.24		316		0		3
24	19	583	2013	4	225	P2+_OPTION_1		7.62		316		0		1
50	27	635	2013	2	180	P2+_OPTION_1		10.16		129		0		4
50	27	635	2013	2	360	P2+_OPTION_1		12.7		129		0		3
50	27	635	2013	2	360	P2+_OPTION_1		15.24		129		0		3
31	27	635	2013	2	360	P2+_OPTION_1		7.62		129		0		2
50	27	635	2013	4	225	P2+_OPTION_1	P2+_OPTION_1	10.16	10.16	318	318	0	0	3	2
36	25	644	2014	1	90	P2+_OPTION_1		7.62		762		0		1
36	25	644	2014	1	90	P2+_OPTION_1		10.16		762		0		1
36	25	644	2014	3	135	P2+_OPTION_1	P2+_OPTION_1	15.24	15.24	762	762	0	0	2	2
42	27	739	2015	1	90	P2+_OPTION_1	P2+_OPTION_1	22.86	22.86	832	832	0	0	3	3
42	27	739	2015	1	270	P2+_OPTION_1	P2+_OPTION_1	22.86	22.86	833	833	0	0	3	3
42	27	739	2015	2	180	P2+_OPTION_1	P2+_OPTION_1	7.62	10.16	832	832	0	0	2	2
42	27	739	2015	2	180	P2+_OPTION_1	P2+_OPTION_1	10.16	10.16	832	832	0	0	3	3
42	27	739	2015	4	45	P2+_OPTION_1	P2+_OPTION_1	22.86	22.86	833	833	0	0	3	3
42	27	739	2015	4	45	P2+_OPTION_1	P2+_OPTION_1	30.48	27.94	832	832	0	0	4	4
42	27	739	2015	4	45	P2+_OPTION_1	P2+_OPTION_1	12.7	12.7	832	832	0	0	3	3
42	27	739	2015	4	225	P2+_OPTION_1	P2+_OPTION_1	15.24	15.24	832	832	0	0	4	4
42	27	739	2015	4	225	P2+_OPTION_1	P2+_OPTION_1	20.32	20.32	832	832	5.08	5.08	4	4
42	25	740	2015	1	90	P2+_OPTION_1	P2+_OPTION_1	12.7	12.7	931	931	7.62	7.62	4	4
42	25	740	2015	2	180	P2+_OPTION_1	P2+_OPTION_1	12.7	12.7	931	931	0	0	2	2
42	25	740	2015	2	180	P2+_OPTION_1	P2+_OPTION_1	7.62	7.62	931	931	0	0	4	4
42	25	740	2015	2	360	P2+_OPTION_1	P2+_OPTION_1	10.16	10.16	931	931	0	0	4	4
42	25	740	2015	3	315	P2+_OPTION_1		10.16		931		0		3
42	25	740	2015	3	315	P2+_OPTION_1		10.16		800		0		3
42	25	740	2015	3	315	P2+_OPTION_1		12.7		800		0		3
23	19	750	2014	2	180	P2+_OPTION_1	P2+_OPTION_1	17.78	17.78	12	12	0	0	3	3
23	19	750	2014	2	180	P2+_OPTION_1	P2+_OPTION_1	7.62	10.16	129	97	0	0	3	3
23	19	750	2014	2	360	P2+_OPTION_1	P2+_OPTION_1	7.62	12.7	12	12	0	0	2	3
23	19	750	2014	2	360	P2+_OPTION_1	P2+_OPTION_1	10.16	12.7	999	12	0	0	4	4
23	19	750	2014	2	360	P2+_OPTION_1	P2+_OPTION_1	7.62	10.16	12	12	0	0	3	3
23	19	750	2014	2	360		P2+_OPTION_1		12.7		12		0		4
23	19	750	2014	3	315	P2+_OPTION_1		22.86		299		0		3
23	19	750	2014	3	315	P2+_OPTION_1		10.16		999		0		3
23	19	750	2014	4	45	P2+_OPTION_1		7.62		129		0		3
23	19	750	2014	4	225	P2+_OPTION_1		7.62		129		0		3
50	27	812	2010	1	30	ORIGINAL_P3	ORIGINAL_P3	10.16	10.16	261	261			2	2
50	27	812	2010	1	30	ORIGINAL_P3	ORIGINAL_P3	10.16	10.16	746	746			2	2
50	27	812	2010	1	150	ORIGINAL_P3	ORIGINAL_P3	15.24	15.24	261	261			2	2
50	27	812	2010	1	150	ORIGINAL_P3	ORIGINAL_P3	15.24	15.24	97	97			1	2
50	27	812	2010	1	150	ORIGINAL_P3	ORIGINAL_P3	12.7	12.7	97	97			2	2
50	27	812	2010	1	150	ORIGINAL_P3	ORIGINAL_P3	25.4	27.94	129	129			3	3
50	27	812	2010	1	270	ORIGINAL_P3	ORIGINAL_P3	12.7	10.16	261	261			2	2
50	27	812	2010	1	270	ORIGINAL_P3	ORIGINAL_P3	33.02	35.56	129	129			3	3
50	27	812	2010	1	270	ORIGINAL_P3		10.16		261				1
50	27	812	2010	2	270	ORIGINAL_P3	ORIGINAL_P3	12.7	12.7	746	746			2	2
50	27	812	2010	2	270	ORIGINAL_P3	ORIGINAL_P3	10.16	10.16	746	746			2	2
50	27	812	2010	2	270	ORIGINAL_P3	ORIGINAL_P3	10.16	7.62	746	746			2	2
50	27	812	2010	2	270	ORIGINAL_P3	ORIGINAL_P3	15.24	15.24	746	746			2	2
50	27	812	2010	2	270	ORIGINAL_P3	ORIGINAL_P3	10.16	7.62	746	746			2	3
50	27	812	2010	2	270	ORIGINAL_P3	ORIGINAL_P3	7.62	10.16	261	261			2	2
50	27	812	2010	2	270	ORIGINAL_P3	ORIGINAL_P3	17.78	20.32	129	129			3	3
50	27	812	2010	3	30	ORIGINAL_P3		7.62		129				3
50	27	812	2010	3	30	ORIGINAL_P3	ORIGINAL_P3	12.7	10.16	129	129			3	3
50	27	812	2010	3	30	ORIGINAL_P3	ORIGINAL_P3	10.16	10.16	129	129			3	3
50	27	812	2010	3	30	ORIGINAL_P3	ORIGINAL_P3	7.62	7.62	129	129			3	3
50	27	812	2010	3	270	ORIGINAL_P3	ORIGINAL_P3	7.62	7.62	129	129			2	3
50	27	812	2010	3	270	ORIGINAL_P3	ORIGINAL_P3	30.48	33.02	129	129			2	3
50	27	812	2010	3	270		ORIGINAL_P3		12.7		129				3
50	27	812	2010	3	270		ORIGINAL_P3		10.16		129				3
50	27	812	2010	4	150	ORIGINAL_P3	ORIGINAL_P3	22.86	22.86	129	129			3	3
50	27	812	2010	4	150	ORIGINAL_P3	ORIGINAL_P3	20.32	15.24	746	746			3	3
50	27	812	2010	4	270	ORIGINAL_P3	ORIGINAL_P3	10.16	12.7	129	129			3	3
50	27	812	2010	4	270	ORIGINAL_P3	ORIGINAL_P3	15.24	15.24	746	746			2	3
50	27	812	2010	4	270	ORIGINAL_P3	ORIGINAL_P3	17.78	12.7	129	261			3	4
23	29	830	2009	2	30	ORIGINAL_P3	ORIGINAL_P3	10.16	10.16	371	371			3	3
23	29	830	2009	3	270	ORIGINAL_P3	ORIGINAL_P3	12.7	12.7	531	315			4	3
23	29	830	2009	3	270	ORIGINAL_P3		7.62		531				4
23	29	830	2009	4	30	ORIGINAL_P3	ORIGINAL_P3	10.16	12.7	12	12			4	3
23	29	830	2014	1	270	P2+_OPTION_1		20.32						5
23	29	830	2014	2	180	P2+_OPTION_1		7.62		371		2.54		4
23	29	830	2014	3	315	P2+_OPTION_1	P2+_OPTION_1	15.24	15.24	531	531	0	0	3	3
23	29	830	2014	4	45	P2+_OPTION_1	P2+_OPTION_1	12.7	12.7	999		5.08		4	5
23	29	830	2014	4	225	P2+_OPTION_1	P2+_OPTION_1	7.62	10.16	761	761	0	0	1	1
33	3	831	2013	1	90	P2+_OPTION_1	P2+_OPTION_1	12.7	7.62	998	998	0	0	3	4
33	3	831	2013	2	360	P2+_OPTION_1		27.94		129		0		2
33	3	831	2013	2	360	P2+_OPTION_1		10.16		316		0		1
33	3	831	2013	3	135	P2+_OPTION_1		15.24		316		0		3
33	3	831	2013	4	225		P2+_OPTION_1		12.7		316		0		4
23	19	839	2015	1	90	P2+_OPTION_1		22.86		743		0		2
23	19	839	2015	1	270	P2+_OPTION_1		12.7		998		0		4
23	19	839	2015	1	270	P2+_OPTION_1		15.24		998		0		4
23	19	839	2015	1	270	P2+_OPTION_1		15.24		375		7.62		3
23	19	839	2015	2	180	P2+_OPTION_1		7.62		375		0		2
23	19	839	2015	2	180	P2+_OPTION_1		7.62		531		0		2
23	19	839	2015	2	180	P2+_OPTION_1		7.62		531		0		2
23	19	839	2015	4	45	P2+_OPTION_1	P2+_OPTION_1	10.16	12.7	299	12	0	0	3	3
23	19	839	2015	4	45		P2+_OPTION_1		10.16		12		0		3
23	19	839	2015	4	225	P2+_OPTION_1	P2+_OPTION_1	12.7	12.7	375	375	0	0	1	2
23	19	839	2015	4	225	P2+_OPTION_1	P2+_OPTION_1	7.62	10.16	299	12	0	0	2	3
33	17	873	2013	1	90	P2+_OPTION_1		17.78		998		0		3
33	17	873	2013	1	270	P2+_OPTION_1		10.16		375		0		4
33	17	873	2013	1	270	P2+_OPTION_1		12.7		998		0		4
33	17	873	2013	2	180	P2+_OPTION_1		20.32		541		0		2
33	17	873	2013	2	180	P2+_OPTION_1		20.32		541		0		2
33	17	873	2013	2	360	P2+_OPTION_1		7.62		541		0		3
33	17	873	2013	2	360	P2+_OPTION_1		17.78		318		0		2
33	17	873	2013	4	45	P2+_OPTION_1	P2+_OPTION_1	48.26	50.8	746	746	0	0	1	1
33	17	873	2013	4	45	P2+_OPTION_1	P2+_OPTION_1	15.24	15.24	998	833	0	0	2	2
33	17	873	2013	4	45	P2+_OPTION_1	P2+_OPTION_1	10.16	10.16	998	833	0	0	3	3
33	17	873	2013	4	225	P2+_OPTION_1	P2+_OPTION_1	10.16	10.16	541	541	0	0	2	3
33	17	873	2013	4	225	P2+_OPTION_1	P2+_OPTION_1	10.16	12.7	541	541	0	0	2	3
33	3	875	2014	1	90	P2+_OPTION_1	P2+_OPTION_1	15.24	12.7	531	531	0	0	3	3
33	3	875	2014	1	270	P2+_OPTION_1		25.4		261		0		1
33	3	875	2014	1	270	P2+_OPTION_1	P2+_OPTION_1	35.56	45.72	261	261	0	0	1	2
33	3	875	2014	3	135	P2+_OPTION_1		25.4		316		0		2
33	3	875	2014	3	315	P2+_OPTION_1		7.62		531		0		3
54	81	914	2014	1	90	P2+_OPTION_1		10.16		471		0		3
54	81	914	2014	1	270	P2+_OPTION_1		50.8		998		22.86		4
54	81	914	2014	3	315	P2+_OPTION_1	P2+_OPTION_1	12.7	15.24	901	999	0	0	3	4
54	81	914	2014	3	315		P2+_OPTION_1		10.16		999		0		4
54	81	914	2014	4	45	P2+_OPTION_1	P2+_OPTION_1	7.62	7.62	833	837	0	0	3	3
54	81	914	2014	4	225	P2+_OPTION_1		55.88		800		0		3
54	81	914	2014	4	225	P2+_OPTION_1	P2+_OPTION_1	12.7	12.7	832	832	0	0	3	3
54	81	914	2014	4	225	P2+_OPTION_1	P2+_OPTION_1	25.4	27.94	998	800	0	0	3	3
54	81	914	2014	4	225		P2+_OPTION_1		7.62		998		0		4
25	27	1190	2010	2	270	ORIGINAL_P3		15.24		800				3
25	27	1190	2010	4	270	ORIGINAL_P3	ORIGINAL_P3	17.78	15.24	800	800			4	4
23	21	1191	2014	1	270	P2+_OPTION_1	P2+_OPTION_1	15.24	15.24	97	97	0	0	3	3
23	21	1191	2014	1	270	P2+_OPTION_1	P2+_OPTION_1	33.02	30.48	97	97	0	0	3	4
23	21	1191	2014	2	360	P2+_OPTION_1	P2+_OPTION_1	12.7	12.7	299	299	0	0	4	3
23	21	1191	2014	3	135	P2+_OPTION_1		15.24		998		0		3
23	21	1191	2014	3	135	P2+_OPTION_1		12.7		12		0		2
23	21	1191	2014	4	45	P2+_OPTION_1		10.16		299		0		4
25	27	1267	2014	2	180	P2+_OPTION_1		17.78		833		0		3
25	27	1267	2014	2	180	P2+_OPTION_1		20.32		833		0		3
25	27	1267	2014	3	315	P2+_OPTION_1	P2+_OPTION_1	10.16	12.7	998	800	0	0	3	4
42	59	1341	2015	1	90	P2+_OPTION_1	P2+_OPTION_1	25.4	25.4	998	998	0	0	4	4
42	59	1341	2015	1	270	P2+_OPTION_1	P2+_OPTION_1	27.94	25.4	621	998	0	0	3	4
42	59	1341	2015	2	180	P2+_OPTION_1		12.7		998		0		3
42	59	1341	2015	2	360	P2+_OPTION_1		22.86		998		0		3
42	59	1341	2015	2	360	P2+_OPTION_1		10.16		998		0		4
36	25	1398	2010	2	270	ORIGINAL_P3	ORIGINAL_P3	10.16	10.16	998				1	1
36	25	1398	2010	3	30	ORIGINAL_P3	ORIGINAL_P3	15.24	17.78	998	998			4	4
36	91	1514	2015	1	270	P2+_OPTION_1	P2+_OPTION_1	15.24	15.24	97	97	0	0	2	1
36	91	1514	2015	1	270	P2+_OPTION_1	P2+_OPTION_1	10.16	10.16	97	97	0	0	3	2
36	91	1514	2015	3	135	P2+_OPTION_1		25.4		97		0		2
36	91	1514	2015	3	135	P2+_OPTION_1		12.7		97		0		4
36	91	1514	2015	3	315	P2+_OPTION_1		10.16		97		0		2
23	29	1996	2014	1	90	P2+_OPTION_1		22.86		316		0		4
23	29	1996	2014	2	180	P2+_OPTION_1	P2+_OPTION_1	7.62	7.62	241	241	0	0	4	4
23	29	1996	2014	2	180		P2+_OPTION_1		27.94						5
23	29	1996	2014	3	135	P2+_OPTION_1	P2+_OPTION_1	17.78	20.32	375	375	0	0	3	4
23	29	1996	2014	3	315	P2+_OPTION_1	P2+_OPTION_1	17.78	25.4					5	5
23	29	1996	2014	3	315	P2+_OPTION_1		12.7		241		5.08		4
23	29	1996	2014	4	45	P2+_OPTION_1		15.24		12		0		4
23	29	1996	2014	4	225	P2+_OPTION_1		10.16		371		0		4
23	29	1996	2014	4	225	P2+_OPTION_1		15.24		12		0		4
36	31	2004	2013	1	270	P2+_OPTION_1		10.16		316		0		4
36	31	2004	2013	2	360	P2+_OPTION_1	P2+_OPTION_1	15.24	15.24	316	316	2.54	2.54	4	4
36	31	2004	2013	3	315	P2+_OPTION_1	P2+_OPTION_1	10.16	10.16	315	315	0	0	3	2
36	31	2004	2013	4	45	P2+_OPTION_1		7.62		375		0		3
36	31	2004	2013	4	45	P2+_OPTION_1		10.16		316		0		1
36	31	2004	2013	4	225	P2+_OPTION_1		7.62		375		0		2
54	25	2197	2014	1	90	P2+_OPTION_1	P2+_OPTION_1	15.24	15.24	100	998	0	0	3	3
54	25	2197	2014	2	360	P2+_OPTION_1		7.62		998		0		3
54	25	2197	2014	3	315	P2+_OPTION_1		15.24		318		0		4
54	25	2197	2014	3	315	P2+_OPTION_1		15.24		318		0		4
36	41	2426	2014	1	270	P2+_OPTION_1		17.78		12		0		3
36	41	2426	2014	2	360	P2+_OPTION_1		7.62		97		0		4
36	41	2426	2014	3	135	P2+_OPTION_1	P2+_OPTION_1	17.78	15.24	97	12	0	0	4	4
36	41	2426	2014	4	45	P2+_OPTION_1	P2+_OPTION_1	20.32	17.78	12	12	0	0	3	3
36	41	2426	2014	4	225	P2+_OPTION_1	P2+_OPTION_1	17.78	17.78	12	12	0	0	3	3
36	41	2426	2014	4	225	P2+_OPTION_1	P2+_OPTION_1	12.7	12.7	12	12	0	0	3	3
36	41	2426	2014	4	225	P2+_OPTION_1	P2+_OPTION_1	17.78	15.24	12	12	0	0	3	2
36	41	2426	2014	4	225	P2+_OPTION_1	P2+_OPTION_1	7.62	7.62	12	12	0	0	3	3
36	41	2426	2014	4	225	P2+_OPTION_1	P2+_OPTION_1	20.32	12.7	12	12	0	0	3	3
36	41	2426	2014	4	225		P2+_OPTION_1		22.86		12		0		1
54	47	2474	2015	1	90	P2+_OPTION_1		10.16		998		5.08		3
54	47	2474	2015	2	360	P2+_OPTION_1		10.16		998		0		3
54	47	2474	2015	2	360	P2+_OPTION_1		10.16		998		0		3
54	47	2474	2015	3	135	P2+_OPTION_1	P2+_OPTION_1	12.7	12.7	531	371	0	0	3	3
54	47	2474	2015	3	135	P2+_OPTION_1	P2+_OPTION_1	10.16	10.16	998	998	0	0	3	3
54	47	2474	2015	3	135	P2+_OPTION_1	P2+_OPTION_1	35.56	22.86	998	998	0	5.08	4	4
54	47	2474	2015	3	135		P2+_OPTION_1		10.16		371		0		3
54	47	2474	2015	4	45	P2+_OPTION_1	P2+_OPTION_1	10.16	10.16	951	951	0	0	2	2
54	47	2474	2015	4	225	P2+_OPTION_1	P2+_OPTION_1	10.16	7.62	998	998	0	0	3	4
36	39	2767	2013	1	270	P2+_OPTION_1	P2+_OPTION_1	7.62	7.62	746	746	0	0	3	3
36	39	2767	2013	1	270	P2+_OPTION_1	P2+_OPTION_1	10.16	10.16	746	746	0	0	3	4
36	39	2767	2013	1	270	P2+_OPTION_1	P2+_OPTION_1	12.7	12.7	746	746	0	0	4	4
36	39	2767	2013	3	135	P2+_OPTION_1		10.16		998		0		4
36	39	2767	2013	3	315	P2+_OPTION_1		10.16		701		0		3
36	39	2767	2013	3	315	P2+_OPTION_1		7.62		318		0		3
36	39	2767	2013	3	315	P2+_OPTION_1		10.16		701		0		3
42	129	3224	2015	1	270	P2+_OPTION_1		10.16		901		0		2
42	129	3224	2015	1	270	P2+_OPTION_1		10.16		901		0		2
42	129	3224	2015	1	270	P2+_OPTION_1		7.62		901		0		2
42	129	3224	2015	4	225	P2+_OPTION_1	P2+_OPTION_1	10.16	10.16	998	998	0	0	4	4
39	95	3536	2014	1	90	P2+_OPTION_1	P2+_OPTION_1	20.32	20.32	125	125	0	0	3	3
39	95	3536	2014	1	90	P2+_OPTION_1	P2+_OPTION_1	20.32	20.32	125	125	0	0	3	3
39	95	3536	2014	1	270	P2+_OPTION_1	P2+_OPTION_1	35.56	35.56	129	129	0	0	4	4
39	95	3536	2014	1	270	P2+_OPTION_1	P2+_OPTION_1	27.94	27.94	125	125	0	0	3	3
39	95	3536	2014	2	180	P2+_OPTION_1		12.7						5
39	95	3536	2014	3	315	P2+_OPTION_1		17.78		746		0		3
39	95	3536	2014	3	315	P2+_OPTION_1		15.24		746		0		3
39	95	3536	2014	4	225	P2+_OPTION_1		10.16		762		0		3
42	107	4203	2013	4	45		P2+_OPTION_1		7.62		806		0		2
42	107	4203	2013	4	225	P2+_OPTION_1		7.62		931		0		3
42	55	5008	2013	2	180	P2+_OPTION_1	P2+_OPTION_1	12.7	12.7	998	998	0	0	4	4
42	55	5008	2013	2	180	P2+_OPTION_1	P2+_OPTION_1	12.7	12.7	837	837	0	0	3	4
42	55	5008	2013	2	180	P2+_OPTION_1	P2+_OPTION_1	7.62	7.62	931	931	0	0	1	1
42	55	5008	2013	2	180	P2+_OPTION_1	P2+_OPTION_1	7.62	7.62	837	837	0	0	1	1
42	55	5008	2013	2	360	P2+_OPTION_1	P2+_OPTION_1	10.16	10.16	931	931	0	0	1	1
42	55	5008	2013	2	360	P2+_OPTION_1	P2+_OPTION_1	10.16	10.16	837	837	0	0	1	1
42	55	5008	2013	2	360	P2+_OPTION_1	P2+_OPTION_1	10.16	10.16	837	837	0	0	1	1
42	55	5008	2013	4	45	P2+_OPTION_1	P2+_OPTION_1	15.24	12.7	998	800	0	0	3	3
42	55	5008	2013	4	45	P2+_OPTION_1	P2+_OPTION_1	22.86	20.32	998	800	0	0	3	3
42	55	5008	2013	4	45	P2+_OPTION_1		10.16		998		0		3
42	55	5008	2013	4	45	P2+_OPTION_1	P2+_OPTION_1	10.16	7.62	998	541	0	0	3	4
42	55	5008	2013	4	45	P2+_OPTION_1	P2+_OPTION_1	12.7	10.16	998	541	0	0	3	3
42	55	5008	2013	4	45	P2+_OPTION_1		7.62		998		5.08		3
42	55	5008	2013	4	225	P2+_OPTION_1	P2+_OPTION_1	12.7	12.7	998	901	5.08	5.08	4	4
42	55	5008	2013	4	225	P2+_OPTION_1	P2+_OPTION_1	12.7	12.7	998	901	0	0	4	4
42	55	5008	2013	4	225	P2+_OPTION_1	P2+_OPTION_1	10.16	10.16	998	901	5.08	5.08	4	4
36	13	5177	2014	2	180	P2+_OPTION_1	P2+_OPTION_1	15.24	15.24	402	318	0	0	3	3
36	13	5177	2014	2	180	P2+_OPTION_1	P2+_OPTION_1	15.24	12.7	402	318	0	0	3	3
36	13	5177	2014	2	180	P2+_OPTION_1		7.62		402		0		3
36	13	5177	2014	3	315	P2+_OPTION_1	P2+_OPTION_1	22.86	20.32	998	998	0	0	3	3
36	13	5177	2014	4	45	P2+_OPTION_1		10.16		998		0		4
39	73	5262	2015	1	90	P2+_OPTION_1	P2+_OPTION_1	15.24	15.24	130	130	0	0	4	4
39	73	5262	2015	1	90		P2+_OPTION_1		7.62		130		0		4
39	73	5262	2015	1	90		P2+_OPTION_1		10.16		130		0		4
39	73	5262	2015	1	90		P2+_OPTION_1		10.16		130		0		4
42	115	5281	2013	2	360	P2+_OPTION_1	P2+_OPTION_1	15.24	15.24	998	998	0	0	3	3
42	115	5281	2013	2	360	P2+_OPTION_1	P2+_OPTION_1	10.16	10.16	998	998	0	0	3	3
39	25	5374	2015	1	270	P2+_OPTION_1		7.62		602		0		2
39	25	5374	2015	2	180	P2+_OPTION_1		17.78		998		0		4
39	25	5374	2015	2	360	P2+_OPTION_1		38.1		998		0		2
39	25	5374	2015	2	360	P2+_OPTION_1		7.62		998		0		2
39	25	5374	2015	4	225	P2+_OPTION_1	P2+_OPTION_1	15.24	15.24	901	901	0	0	3	3
42	69	5690	2014	1	90	P2+_OPTION_1	P2+_OPTION_1	10.16	10.16	316	316	0	0	2	2
42	69	5690	2014	2	360	P2+_OPTION_1		7.62		998		5.08		4
42	69	5690	2014	3	135	P2+_OPTION_1		10.16		400		0		3
42	81	5772	2013	1	90	P2+_OPTION_1	P2+_OPTION_1	17.78	17.78	316	316	0	0	2	2
42	81	5772	2013	4	45	P2+_OPTION_1		7.62		531		0		3
42	81	5772	2013	4	45	P2+_OPTION_1		7.62		129		0		4
42	105	5864	2009	1	30	ORIGINAL_P3	ORIGINAL_P3	17.78	17.78	318	318			2	1
42	105	5864	2009	1	150	ORIGINAL_P3	ORIGINAL_P3	22.86	22.86	762	762			2	2
42	105	5864	2009	1	150	ORIGINAL_P3	ORIGINAL_P3	15.24	15.24	762	318			3	3
42	105	5864	2009	1	270	ORIGINAL_P3	ORIGINAL_P3	17.78	17.78	261	998			3	3
42	105	5864	2009	2	30	ORIGINAL_P3		10.16		371				3
42	105	5864	2009	2	270	ORIGINAL_P3	ORIGINAL_P3	15.24	17.78	371	371			3	3
42	105	5864	2009	2	270	ORIGINAL_P3	ORIGINAL_P3	15.24	12.7	998	762			3	3
42	105	5864	2009	2	270	ORIGINAL_P3	ORIGINAL_P3	15.24	15.24	998	762			3	3
42	105	5864	2009	3	270	ORIGINAL_P3	ORIGINAL_P3	17.78	20.32	316	318			3	4
42	105	5864	2009	3	270	ORIGINAL_P3	ORIGINAL_P3	20.32	20.32	316	318			3	4
42	105	5864	2009	4	30	ORIGINAL_P3	ORIGINAL_P3	12.7	12.7	261	762			3	2
42	105	5864	2009	4	150	ORIGINAL_P3	ORIGINAL_P3	7.62	10.16	315	315			3	3
42	105	5864	2009	4	150		ORIGINAL_P3		25.4		531				3
42	47	7207	2011	1	150	ORIGINAL_P3	ORIGINAL_P3	15.24	17.78	531	531			3	2
42	47	7207	2011	1	270	ORIGINAL_P3	ORIGINAL_P3	17.78	20.32	762	762			3	3
42	47	7207	2011	2	30	ORIGINAL_P3	ORIGINAL_P3	10.16	12.7	371	371			1	1
42	47	7207	2011	2	270		ORIGINAL_P3		7.62		998				3
42	47	7207	2011	3	150	ORIGINAL_P3	ORIGINAL_P3	10.16	10.16	318	318			3	2
42	47	7207	2011	3	270	ORIGINAL_P3	ORIGINAL_P3	15.24	17.78	998	998			3	3
42	47	7207	2011	4	30	ORIGINAL_P3	ORIGINAL_P3	20.32	22.86	998	998			3	3
42	47	7207	2011	4	270	ORIGINAL_P3	ORIGINAL_P3	33.02	38.1	762	998			3	3
42	47	7207	2011	4	270	ORIGINAL_P3	ORIGINAL_P3	10.16	12.7	998	998			3	4
29	185	20001	2015	1	270	P2+_OPTION_1		7.62		834		0		4
29	185	20001	2015	2	180	P2+_OPTION_1	P2+_OPTION_1	10.16	10.16	471	471	0	0	3	3
29	185	20001	2015	4	45	P2+_OPTION_1	P2+_OPTION_1	33.02	30.48	834	800	0	0	3	3
29	185	20001	2015	4	225	P2+_OPTION_1	P2+_OPTION_1	10.16	10.16	834	800	0	0	4	3
55	35	20008	2013	3	135	P2+_OPTION_1	P2+_OPTION_1	12.7	12.7	809	809	0	0	3	4
55	35	20008	2013	3	135	P2+_OPTION_1	P2+_OPTION_1	10.16	10.16	809	809	0	0	3	4
18	135	20009	2015	1	90	P2+_OPTION_1	P2+_OPTION_1	7.62	7.62	541	541	0	0	3	3
18	135	20009	2015	1	90	P2+_OPTION_1	P2+_OPTION_1	7.62	7.62	541	541	0	0	3	3
18	135	20009	2015	1	90	P2+_OPTION_1	P2+_OPTION_1	10.16	12.7	541	541	0	0	3	3
18	135	20009	2015	1	90	P2+_OPTION_1	P2+_OPTION_1	7.62	7.62	998	972	0	0	3	3
18	135	20009	2015	2	180	P2+_OPTION_1		15.24		998		0		3
18	135	20009	2015	2	360	P2+_OPTION_1		10.16		541		0		2
18	135	20009	2015	2	360	P2+_OPTION_1		10.16		998		0		4
18	135	20009	2015	2	360	P2+_OPTION_1		10.16		998		0		4
18	135	20009	2015	2	360	P2+_OPTION_1		10.16		998		0		3
18	135	20009	2015	4	225	P2+_OPTION_1	P2+_OPTION_1	10.16	10.16	972	972	0	0	4	4
18	135	20009	2015	4	225	P2+_OPTION_1	P2+_OPTION_1	10.16	10.16	998	972	0	0	3	4
18	135	20009	2015	4	225	P2+_OPTION_1	P2+_OPTION_1	10.16	10.16	998	972	0	0	3	4
18	135	20009	2015	4	225	P2+_OPTION_1	P2+_OPTION_1	10.16	10.16	998	972	0	0	3	4
18	151	20009	2014	2	360	P2+_OPTION_1		12.7		972		0		4
18	151	20009	2014	2	360	P2+_OPTION_1		15.24		972		0		3
18	151	20009	2014	2	360	P2+_OPTION_1		10.16		972		0		4
18	151	20009	2014	2	360	P2+_OPTION_1		7.62		762		0		4
18	151	20009	2014	3	135	P2+_OPTION_1	P2+_OPTION_1	10.16	10.16	972	970	0	0	3	3
18	151	20009	2014	3	135	P2+_OPTION_1	P2+_OPTION_1	27.94	25.4	972	970	0	0	3	3
18	151	20009	2014	3	135	P2+_OPTION_1	P2+_OPTION_1	7.62	7.62	972	970	0	0	3	3
18	151	20009	2014	3	315	P2+_OPTION_1	P2+_OPTION_1	15.24	15.24	762	762	0	0	3	3
55	73	20013	2010	1	30	ORIGINAL_P3	ORIGINAL_P3	10.16	10.16	318	318			1	1
55	73	20013	2010	1	30	ORIGINAL_P3	ORIGINAL_P3	7.62	7.62	318	318			1	1
55	73	20013	2010	1	270	ORIGINAL_P3	ORIGINAL_P3	43.18	43.18	951	951			1	2
55	73	20013	2010	2	150	ORIGINAL_P3	ORIGINAL_P3	10.16	10.16	318	318			1	1
55	73	20013	2010	3	30	ORIGINAL_P3	ORIGINAL_P3	7.62	7.62	318	318			1	1
55	73	20013	2010	3	30	ORIGINAL_P3	ORIGINAL_P3	10.16	10.16	318	318			1	1
55	73	20013	2010	3	30	ORIGINAL_P3	ORIGINAL_P3	10.16	10.16	318	318			1	1
55	73	20013	2010	3	30	ORIGINAL_P3	ORIGINAL_P3	12.7	12.7	318	318			1	1
55	73	20013	2010	3	270	ORIGINAL_P3	ORIGINAL_P3	15.24	10.16	951	951			1	1
29	203	20015	2010	1	150	ORIGINAL_P3		25.4		800				4
29	203	20015	2010	2	150	ORIGINAL_P3	ORIGINAL_P3	10.16	12.7	806	806			2	1
29	203	20015	2010	2	270		ORIGINAL_P3		10.16		802				3
29	203	20015	2010	3	30	ORIGINAL_P3	ORIGINAL_P3	10.16	10.16	806	806			3	3
29	203	20015	2010	3	150	ORIGINAL_P3	ORIGINAL_P3	10.16	12.7	110	110			2	2
29	203	20015	2010	4	30	ORIGINAL_P3	ORIGINAL_P3	10.16	10.16	837	806			2	2
29	203	20015	2010	4	30	ORIGINAL_P3	ORIGINAL_P3	12.7	12.7	806	806			3	3
29	203	20015	2010	4	30	ORIGINAL_P3	ORIGINAL_P3	10.16	10.16	800	806			3	3
29	203	20015	2010	4	150	ORIGINAL_P3	ORIGINAL_P3	7.62	7.62	802	802			3	2
18	19	20019	2010	2	30	ORIGINAL_P3	ORIGINAL_P3	10.16	10.16	621	621			2	2
18	19	20019	2010	2	30		ORIGINAL_P3		7.62		621				2
18	19	20019	2010	2	270	ORIGINAL_P3	ORIGINAL_P3	7.62	10.16	621	621			2	2
18	19	20019	2010	4	270	ORIGINAL_P3		7.62		998				4
29	55	20019	2011	3	270	ORIGINAL_P3	ORIGINAL_P3	15.24	15.24	521	521			3	2
29	55	20019	2011	4	150	ORIGINAL_P3	ORIGINAL_P3	12.7	12.7	800	837			3	3
19	153	20021	2013	3	135	P2+_OPTION_1	P2+_OPTION_1	7.62	10.16	998	998	0	0	3	3
19	153	20021	2013	3	315	P2+_OPTION_1	P2+_OPTION_1	10.16	12.7	826	826	0	0	3	2
19	153	20021	2013	4	45	P2+_OPTION_1	P2+_OPTION_1	7.62	7.62	998	951	0	0	3	2
19	153	20021	2013	4	45	P2+_OPTION_1	P2+_OPTION_1	27.94	27.94	951	951	0	0	3	3
19	153	20021	2013	4	225	P2+_OPTION_1	P2+_OPTION_1	12.7	20.32	951	951	0	0	2	2
18	25	20023	2012	3	135	P2+_OPTION_1	P2+_OPTION_1	22.86	22.86	800	800	0	0	3	3
18	25	20023	2012	4	225	P2+_OPTION_1	P2+_OPTION_1	10.16	10.16	800	800	0	0	3	3
18	25	20023	2012	4	225	P2+_OPTION_1	P2+_OPTION_1	7.62	7.62	998	998	0	0	4	4
26	47	20024	2009	1	150	ORIGINAL_P3	ORIGINAL_P3	7.62	7.62	746	746			2	2
26	47	20024	2009	3	150	ORIGINAL_P3	ORIGINAL_P3	7.62	7.62	746	746			2	2
26	47	20024	2009	3	150	ORIGINAL_P3	ORIGINAL_P3	10.16	10.16	746	746			1	2
26	47	20024	2009	3	150	ORIGINAL_P3	ORIGINAL_P3	7.62	7.62	746	746			2	2
26	47	20024	2009	3	270	ORIGINAL_P3	ORIGINAL_P3	12.7	12.7	746	746			1	2
26	47	20024	2009	4	270	ORIGINAL_P3	ORIGINAL_P3	10.16	10.16	746	746			2	2
17	151	20038	2013	1	270	P2+_OPTION_1	P2+_OPTION_1	7.62	7.62	931	931	0	0	3	3
17	151	20038	2013	1	270	P2+_OPTION_1	P2+_OPTION_1	15.24	15.24	837	837	0	0	2	2
17	151	20038	2013	1	270	P2+_OPTION_1	P2+_OPTION_1	15.24	17.78	837	837	0	0	2	2
17	151	20038	2013	2	180	P2+_OPTION_1	P2+_OPTION_1	7.62	7.62	621	970	0	0	3	3
17	151	20038	2013	2	360		P2+_OPTION_1		7.62		998		0		3
17	151	20038	2013	3	315	P2+_OPTION_1		7.62		521		0		3
17	151	20038	2013	4	225	P2+_OPTION_1		7.62		409		0		3
26	107	20039	2015	1	90	P2+_OPTION_1	P2+_OPTION_1	12.7	12.7	746	741	0	0	3	2
26	107	20039	2015	4	225	P2+_OPTION_1	P2+_OPTION_1	17.78	17.78	998	998	0	0	3	4
29	181	20041	2009	2	270	ORIGINAL_P3	ORIGINAL_P3	10.16	10.16	806	806			1	1
29	181	20041	2009	2	270	ORIGINAL_P3	ORIGINAL_P3	10.16	10.16	806	806			1	1
29	181	20041	2009	2	270		ORIGINAL_P3		10.16		837				3
29	181	20041	2009	3	270	ORIGINAL_P3	ORIGINAL_P3	17.78	22.86	110	110			4	3
26	109	20044	2013	2	360	P2+_OPTION_1	P2+_OPTION_1	7.62	7.62	746	746	0	5.08	3	4
26	109	20044	2013	4	45	P2+_OPTION_1		7.62		129		0		3
29	225	20048	2013	1	90	P2+_OPTION_1	P2+_OPTION_1	7.62	7.62	837	800	0	0	3	3
29	225	20048	2013	1	270	P2+_OPTION_1	P2+_OPTION_1	10.16	10.16	837	800	0	0	3	3
29	225	20048	2013	2	180	P2+_OPTION_1	P2+_OPTION_1	7.62	7.62	998	998	0	2.54	3	3
29	225	20048	2013	3	315	P2+_OPTION_1		20.32		800		5.08		3
29	225	20048	2013	3	315	P2+_OPTION_1		7.62		998		0		4
29	225	20048	2013	4	45	P2+_OPTION_1		7.62		800		0		3
29	225	20048	2013	4	45	P2+_OPTION_1		7.62		800		0		3
29	225	20048	2013	4	225	P2+_OPTION_1		7.62		800		0		3
19	97	20055	2009	1	30	ORIGINAL_P3	ORIGINAL_P3	12.7	12.7	972	972			3	4
19	97	20055	2009	1	30	ORIGINAL_P3	ORIGINAL_P3	10.16	10.16	972	972			3	4
19	97	20055	2009	1	30	ORIGINAL_P3	ORIGINAL_P3	15.24	12.7	975	762			2	3
19	97	20055	2009	1	30	ORIGINAL_P3	ORIGINAL_P3	20.32	17.78	972	972			2	3
19	97	20055	2009	1	150	ORIGINAL_P3	ORIGINAL_P3	7.62	7.62	972	972			2	3
19	97	20055	2009	1	150	ORIGINAL_P3	ORIGINAL_P3	12.7	12.7	972	972			3	3
19	97	20055	2009	1	150	ORIGINAL_P3	ORIGINAL_P3	7.62	7.62	972	972			3	3
19	97	20055	2009	1	150	ORIGINAL_P3	ORIGINAL_P3	10.16	10.16	972	972			2	3
19	97	20055	2009	1	270	ORIGINAL_P3	ORIGINAL_P3	10.16	10.16	972	972			3	3
19	97	20055	2009	1	270	ORIGINAL_P3	ORIGINAL_P3	12.7	12.7	972	972			3	3
19	97	20055	2009	1	270	ORIGINAL_P3	ORIGINAL_P3	15.24	15.24	68	68			1	1
19	97	20055	2009	1	270	ORIGINAL_P3	ORIGINAL_P3	20.32	20.32	972	972			3	3
19	97	20055	2009	1	270	ORIGINAL_P3	ORIGINAL_P3	17.78	17.78	972	972			3	3
19	97	20055	2009	2	270	ORIGINAL_P3	ORIGINAL_P3	10.16	10.16	68	68			3	2
19	97	20055	2009	3	30	ORIGINAL_P3	ORIGINAL_P3	12.7	7.62	313	68			4	3
19	97	20055	2009	4	30	ORIGINAL_P3	ORIGINAL_P3	12.7	12.7	68	68			3	3
19	97	20055	2009	4	30	ORIGINAL_P3	ORIGINAL_P3	7.62	7.62	68	68			3	3
19	97	20055	2009	4	150	ORIGINAL_P3	ORIGINAL_P3	25.4	25.4	972	998			4	3
19	97	20055	2009	4	270	ORIGINAL_P3	ORIGINAL_P3	7.62	7.62	972	68			3	3
29	187	20061	2013	1	90	P2+_OPTION_1	P2+_OPTION_1	20.32	22.86	970	972	0	0	3	2
29	187	20061	2013	4	45	P2+_OPTION_1	P2+_OPTION_1	10.16	10.16	998	998	0	0	3	3
29	187	20061	2013	4	225	P2+_OPTION_1	P2+_OPTION_1	7.62	7.62	998	800	0	0	3	3
29	187	20061	2013	4	225	P2+_OPTION_1	P2+_OPTION_1	30.48	30.48	800	800	0	0	2	3
19	73	20065	2012	3	135	P2+_OPTION_1	P2+_OPTION_1	10.16	10.16	998	998	0	0	3	2
17	83	20068	2013	1	90	P2+_OPTION_1	P2+_OPTION_1	38.1	38.1	407	407	0	0	1	1
17	83	20068	2013	1	90	P2+_OPTION_1		35.56		407		0		1
17	83	20068	2013	1	90	P2+_OPTION_1	P2+_OPTION_1	35.56	33.02	407	407	0	0	1	1
17	83	20068	2013	1	90	P2+_OPTION_1	P2+_OPTION_1	10.16	10.16	972	972	0	0	1	1
17	83	20068	2013	1	90	P2+_OPTION_1	P2+_OPTION_1	7.62	7.62	409	407	0	0	1	1
17	83	20068	2013	1	90	P2+_OPTION_1	P2+_OPTION_1	17.78	20.32	407	407	0	0	1	1
17	83	20068	2013	1	90	P2+_OPTION_1	P2+_OPTION_1	17.78	15.24	407	407	0	0	1	1
17	83	20068	2013	1	90	P2+_OPTION_1	P2+_OPTION_1	25.4	22.86	407	407	0	0	1	2
17	83	20068	2013	1	90		P2+_OPTION_1		10.16		407		0		2
17	83	20068	2013	1	90		P2+_OPTION_1		17.78		407		0		1
17	83	20068	2013	1	270	P2+_OPTION_1		7.62		491		0		1
17	83	20068	2013	1	270	P2+_OPTION_1	P2+_OPTION_1	15.24	15.24	931	931	0	0	1	2
17	83	20068	2013	1	270	P2+_OPTION_1	P2+_OPTION_1	20.32	22.86	998	998	0	0	3	3
17	83	20068	2013	1	270		P2+_OPTION_1		35.56		407		0		1
17	83	20068	2013	1	270		P2+_OPTION_1		7.62		403		0		1
17	83	20068	2013	1	270		P2+_OPTION_1		10.16		403		0		1
17	83	20068	2013	1	270		P2+_OPTION_1		7.62		318		0		1
17	83	20068	2013	2	180	P2+_OPTION_1		12.7		931		0		3
17	83	20068	2013	2	360	P2+_OPTION_1	P2+_OPTION_1	17.78	17.78	998	998	0	0	3	3
17	83	20068	2013	4	45	P2+_OPTION_1		10.16		998		0		3
17	83	20068	2013	4	45	P2+_OPTION_1		12.7		998		0		3
17	181	20068	2010	1	30		ORIGINAL_P3		10.16		318				2
17	181	20068	2010	4	30	ORIGINAL_P3	ORIGINAL_P3	10.16	10.16	318	318			3	3
17	181	20068	2010	4	30	ORIGINAL_P3	ORIGINAL_P3	27.94	30.48	837	802			3	2
17	181	20068	2010	4	30	ORIGINAL_P3	ORIGINAL_P3	27.94	27.94	837	802			3	2
17	181	20068	2010	4	30		ORIGINAL_P3		25.4		802				2
17	181	20068	2010	4	150	ORIGINAL_P3	ORIGINAL_P3	7.62	7.62	318	318			2	2
17	181	20068	2010	4	150	ORIGINAL_P3	ORIGINAL_P3	15.24	17.78	975	998			3	3
17	181	20068	2010	4	270	ORIGINAL_P3	ORIGINAL_P3	40.64	40.64	800	800			3	3
27	157	20070	2013	2	360	P2+_OPTION_1	P2+_OPTION_1	10.16	10.16	998	823	5.08	5.08	4	4
27	157	20070	2013	2	360	P2+_OPTION_1	P2+_OPTION_1	25.4	25.4	833	833	0	0	2	2
27	157	20070	2013	2	360	P2+_OPTION_1	P2+_OPTION_1	7.62	7.62	998	823	0	0	3	3
27	157	20070	2013	2	360	P2+_OPTION_1	P2+_OPTION_1	7.62	7.62	998	823	0	0	4	4
29	37	20074	2009	3	30	ORIGINAL_P3	ORIGINAL_P3	10.16	10.16	405	405			3	3
29	37	20074	2009	3	30	ORIGINAL_P3	ORIGINAL_P3	12.7	12.7	405	405			3	3
17	181	20075	2011	3	30	ORIGINAL_P3	ORIGINAL_P3	7.62	10.16	318	998			3	2
17	181	20075	2011	3	150	ORIGINAL_P3	ORIGINAL_P3	40.64	27.94	403	400			4	4
29	29	20105	2009	1	270	ORIGINAL_P3	ORIGINAL_P3	17.78	22.86	800	800			2	3
29	27	20111	2015	2	180	P2+_OPTION_1	P2+_OPTION_1	12.7	10.16	998	998	0	0	3	3
29	27	20111	2015	2	360	P2+_OPTION_1	P2+_OPTION_1	10.16	7.62	998	998	0	0	3	3
29	27	20111	2015	2	360	P2+_OPTION_1	P2+_OPTION_1	10.16	7.62	998	998	0	0	3	3
26	83	20120	2015	3	135	P2+_OPTION_1	P2+_OPTION_1	12.7	12.7	241	241	0	0	4	3
55	5	20122	2009	4	30	ORIGINAL_P3	ORIGINAL_P3	12.7	10.16	316	316			3	3
55	5	20122	2009	4	150	ORIGINAL_P3	ORIGINAL_P3	12.7	10.16	316	316			4	3
55	5	20122	2009	4	270	ORIGINAL_P3	ORIGINAL_P3	7.62	7.62	541	541			2	3
55	5	20122	2009	4	270	ORIGINAL_P3	ORIGINAL_P3	10.16	10.16	541	541			2	3
55	5	20122	2009	4	270	ORIGINAL_P3	ORIGINAL_P3	10.16	7.62	541	541			2	3
55	5	20122	2009	4	270	ORIGINAL_P3	ORIGINAL_P3	10.16	10.16	541	541			2	3
26	37	20124	2013	4	225	P2+_OPTION_1	P2+_OPTION_1	12.7	12.7	317	317	0	0	2	3
26	3	20126	2010	1	30	ORIGINAL_P3	ORIGINAL_P3	10.16	10.16	241	241			2	3
26	3	20126	2010	1	30	ORIGINAL_P3	ORIGINAL_P3	10.16	12.7	241	241			2	3
26	3	20126	2010	2	150	ORIGINAL_P3	ORIGINAL_P3	7.62	10.16	241	241			3	3
26	3	20126	2010	3	30	ORIGINAL_P3	ORIGINAL_P3	12.7	15.24	299	241			3	3
26	3	20126	2010	3	30	ORIGINAL_P3	ORIGINAL_P3	27.94	22.86	299	299			3	3
26	3	20126	2010	3	150	ORIGINAL_P3	ORIGINAL_P3	17.78	17.78	241	241			3	3
26	3	20126	2010	3	150	ORIGINAL_P3	ORIGINAL_P3	25.4	20.32	241	241			3	3
26	3	20126	2010	3	150	ORIGINAL_P3	ORIGINAL_P3	12.7	12.7	241	241			3	3
26	3	20126	2010	3	270	ORIGINAL_P3	ORIGINAL_P3	33.02	33.02	241	241			2	2
26	3	20126	2010	4	30	ORIGINAL_P3	ORIGINAL_P3	10.16	12.7	241	241			2	2
26	3	20126	2010	4	30	ORIGINAL_P3	ORIGINAL_P3	27.94	27.94	241	241			3	3
26	3	20126	2010	4	150	ORIGINAL_P3	ORIGINAL_P3	15.24	15.24	95	241			2	2
26	3	20126	2010	4	150	ORIGINAL_P3	ORIGINAL_P3	10.16	10.16	12	12			3	3
26	3	20126	2010	4	150	ORIGINAL_P3	ORIGINAL_P3	12.7	15.24	241	241			2	2
26	3	20126	2010	4	270	ORIGINAL_P3	ORIGINAL_P3	25.4	12.7	241	241			3	3
26	3	20126	2010	4	270	ORIGINAL_P3	ORIGINAL_P3	12.7	22.86	241	241			3	3
29	17	20132	2014	2	360	P2+_OPTION_1		7.62		837		0		3
29	17	20132	2014	2	360	P2+_OPTION_1		10.16		837		0		3
29	17	20132	2014	4	225	P2+_OPTION_1	P2+_OPTION_1	17.78	17.78	837	837	0	0	3	2
27	141	20174	2013	1	90	P2+_OPTION_1	P2+_OPTION_1	7.62	7.62	998	998	0	0	3	3
27	141	20174	2013	1	90	P2+_OPTION_1	P2+_OPTION_1	7.62	7.62	833	833	0	0	3	3
27	141	20174	2013	1	90	P2+_OPTION_1	P2+_OPTION_1	10.16	10.16	833	833	0	0	3	3
27	141	20174	2013	1	270	P2+_OPTION_1	P2+_OPTION_1	7.62	7.62	701	701	0	0	3	3
27	141	20174	2013	1	270	P2+_OPTION_1	P2+_OPTION_1	15.24	15.24	833	833	0	0	4	4
27	141	20174	2013	2	180	P2+_OPTION_1	P2+_OPTION_1	10.16	10.16	833	833	0	0	3	3
27	141	20174	2013	2	180	P2+_OPTION_1	P2+_OPTION_1	15.24	15.24	833	833	0	0	3	3
27	141	20174	2013	2	180	P2+_OPTION_1	P2+_OPTION_1	7.62	7.62	833	833	0	0	3	3
27	141	20174	2013	2	180	P2+_OPTION_1	P2+_OPTION_1	12.7	12.7	833	833	0	0	3	3
27	141	20174	2013	2	180	P2+_OPTION_1	P2+_OPTION_1	7.62	7.62	833	833	0	0	3	3
27	141	20174	2013	2	180	P2+_OPTION_1	P2+_OPTION_1	10.16	10.16	833	833	0	0	3	3
27	141	20174	2013	2	180	P2+_OPTION_1	P2+_OPTION_1	7.62	7.62	833	833	0	0	3	3
27	141	20174	2013	2	360	P2+_OPTION_1	P2+_OPTION_1	7.62	7.62	833	833	0	0	4	4
27	141	20174	2013	2	360	P2+_OPTION_1	P2+_OPTION_1	7.62	7.62	833	833	0	0	4	4
27	141	20174	2013	3	135	P2+_OPTION_1		10.16		833		0		3
27	141	20174	2013	3	135	P2+_OPTION_1		20.32		833		0		3
27	141	20174	2013	3	135	P2+_OPTION_1		15.24		833		0		4
27	141	20174	2013	3	135	P2+_OPTION_1		10.16		833		0		3
27	141	20174	2013	3	135	P2+_OPTION_1		7.62		833		0		4
27	141	20174	2013	4	45	P2+_OPTION_1		7.62		833		0		3
27	141	20174	2013	4	225	P2+_OPTION_1		7.62		833		0		3
27	3	20176	2009	1	30	ORIGINAL_P3	ORIGINAL_P3	12.7	10.16	998	972			3	3
27	3	20176	2009	1	270	ORIGINAL_P3	ORIGINAL_P3	10.16	7.62	998	972			2	3
27	3	20176	2009	1	270	ORIGINAL_P3	ORIGINAL_P3	17.78	22.86	998	742			4	3
17	69	20200	2013	1	90	P2+_OPTION_1	P2+_OPTION_1	10.16	10.16	491	491	0	0	3	2
17	69	20200	2013	1	270	P2+_OPTION_1	P2+_OPTION_1	10.16	10.16	931	931	0	0	2	2
17	69	20200	2013	1	270	P2+_OPTION_1	P2+_OPTION_1	7.62	10.16	931	931	0	0	2	2
17	69	20200	2013	4	45	P2+_OPTION_1		7.62		491		0		3
17	69	20200	2013	4	45	P2+_OPTION_1		10.16		491		0		3
17	69	20200	2013	4	45	P2+_OPTION_1		10.16		491		0		3
17	69	20200	2013	4	225	P2+_OPTION_1		15.24		837		0		3
27	141	20203	2013	1	270	P2+_OPTION_1		10.16		998		0		4
27	141	20203	2013	1	270	P2+_OPTION_1	P2+_OPTION_1	20.32	22.86	998	823	0	0	4	4
27	141	20203	2013	2	180	P2+_OPTION_1	P2+_OPTION_1	12.7	7.62	823	823	0	0	3	3
27	141	20203	2013	2	180	P2+_OPTION_1	P2+_OPTION_1	7.62	7.62	998	823	0	0	3	3
27	141	20203	2013	2	360	P2+_OPTION_1	P2+_OPTION_1	17.78	10.16	998	823	0	0	4	4
27	141	20203	2013	4	45	P2+_OPTION_1		17.78		998		0		3
27	141	20203	2013	4	45	P2+_OPTION_1		7.62		998		2.54		3
19	171	20205	2012	4	45	P2+_OPTION_1	P2+_OPTION_1	17.78	15.24	317	317	5.08	5.08	3	2
19	171	20205	2012	4	45	P2+_OPTION_1		7.62		317		0		3
19	171	20205	2012	4	45	P2+_OPTION_1	P2+_OPTION_1	10.16	10.16	317	317	0	0	3	2
19	171	20205	2012	4	45	P2+_OPTION_1	P2+_OPTION_1	7.62	7.62	317	310	0	0	3	3
19	171	20205	2012	4	45	P2+_OPTION_1	P2+_OPTION_1	7.62	7.62	313	313	0	0	2	3
29	43	20207	2010	1	270	ORIGINAL_P3	ORIGINAL_P3	15.24	15.24	833	833			3	3
29	43	20207	2010	2	30	ORIGINAL_P3	ORIGINAL_P3	7.62	7.62	835	835			3	3
29	43	20207	2010	2	270	ORIGINAL_P3	ORIGINAL_P3	22.86	20.32	837	800			4	3
29	43	20207	2010	2	270	ORIGINAL_P3	ORIGINAL_P3	7.62	7.62	837	800			3	3
55	83	20212	2010	1	270	ORIGINAL_P3	ORIGINAL_P3	7.62	7.62	746	746			3	2
55	83	20212	2010	2	30	ORIGINAL_P3	ORIGINAL_P3	12.7	12.7	541	541			3	2
55	83	20212	2010	2	150	ORIGINAL_P3	ORIGINAL_P3	17.78	17.78	998	998			4	3
55	83	20212	2010	2	270	ORIGINAL_P3	ORIGINAL_P3	7.62	7.62	318	318			3	2
55	83	20212	2010	3	30	ORIGINAL_P3	ORIGINAL_P3	10.16	10.16	746	746			3	2
55	83	20212	2010	3	30	ORIGINAL_P3	ORIGINAL_P3	10.16	12.7	746	746			3	2
55	83	20212	2010	3	150	ORIGINAL_P3		10.16		746				3
55	83	20212	2010	3	150	ORIGINAL_P3	ORIGINAL_P3	17.78	17.78	746	746			3	2
55	83	20212	2010	3	150	ORIGINAL_P3		12.7		746				3
55	83	20212	2010	3	150		ORIGINAL_P3		12.7		746				2
55	83	20212	2010	3	270	ORIGINAL_P3	ORIGINAL_P3	17.78	15.24	746	746			3	2
55	83	20212	2010	3	270	ORIGINAL_P3	ORIGINAL_P3	15.24	12.7	746	746			3	2
55	83	20212	2010	3	270	ORIGINAL_P3	ORIGINAL_P3	7.62	7.62	746	746			3	2
55	83	20212	2010	3	270	ORIGINAL_P3	ORIGINAL_P3	10.16	10.16	746	746			3	2
55	83	20212	2010	3	270	ORIGINAL_P3	ORIGINAL_P3	12.7	12.7	746	746			3	2
55	83	20212	2010	3	270		ORIGINAL_P3		7.62		746				2
55	83	20212	2010	4	30	ORIGINAL_P3	ORIGINAL_P3	15.24	15.24	746	743			3	2
55	83	20212	2010	4	30	ORIGINAL_P3	ORIGINAL_P3	27.94	27.94	746	998			4	3
55	83	20212	2010	4	270	ORIGINAL_P3	ORIGINAL_P3	30.48	27.94	746	746			3	3
55	83	20212	2010	4	270	ORIGINAL_P3		10.16		746				3
55	83	20212	2010	4	270	ORIGINAL_P3	ORIGINAL_P3	10.16	10.16	746	746			3	2
29	161	20225	2009	3	30	ORIGINAL_P3		12.7		802				2
29	161	20225	2009	3	150	ORIGINAL_P3	ORIGINAL_P3	10.16	10.16	408	408			2	2
29	161	20225	2009	3	270	ORIGINAL_P3	ORIGINAL_P3	10.16	12.7	802	802			2	3
27	87	20226	2015	1	90	P2+_OPTION_1		7.62		746		0		3
27	87	20226	2015	1	90	P2+_OPTION_1		12.7		746		0		3
27	87	20226	2015	2	180	P2+_OPTION_1		22.86		746		0		3
27	87	20226	2015	4	225	P2+_OPTION_1	P2+_OPTION_1	20.32	20.32	746	746	0	0	3	3
31	21	20247	2012	1	90	P2+_OPTION_1	P2+_OPTION_1	25.4	25.4	972	972	0	0	2	2
31	21	20247	2012	1	90	P2+_OPTION_1	P2+_OPTION_1	25.4	17.78	998	998	12.7	0	4	4
31	21	20247	2012	1	90	P2+_OPTION_1	P2+_OPTION_1	20.32	17.78		998		0	5	4
31	21	20247	2012	1	90		P2+_OPTION_1		10.16		998		0		3
31	21	20247	2012	2	180	P2+_OPTION_1	P2+_OPTION_1	15.24	12.7	682	317	0	0	2	3
31	21	20247	2012	2	180	P2+_OPTION_1		7.62		682		0		2
29	23	20253	2009	2	30	ORIGINAL_P3	ORIGINAL_P3	22.86	22.86	800	806			3	3
29	23	20253	2009	2	30	ORIGINAL_P3	ORIGINAL_P3	12.7	12.7	802	802			2	2
29	23	20253	2009	2	30		ORIGINAL_P3		10.16		800				3
29	23	20253	2009	2	270	ORIGINAL_P3	ORIGINAL_P3	7.62	7.62	998	800			4	3
29	23	20253	2009	4	30	ORIGINAL_P3	ORIGINAL_P3	12.7	10.16	110	110			2	2
29	23	20253	2009	4	30		ORIGINAL_P3		10.16		110				4
29	23	20253	2009	4	270		ORIGINAL_P3		10.16		110				4
29	229	20265	2015	3	315	P2+_OPTION_1	P2+_OPTION_1	12.7	12.7	800	800	0	0	3	3
29	229	20265	2015	3	315	P2+_OPTION_1	P2+_OPTION_1	15.24	15.24	800	800	0	0	3	3
29	229	20265	2015	4	45	P2+_OPTION_1	P2+_OPTION_1	7.62	7.62	931	835	0	0	3	3
31	107	20307	2013	4	45		P2+_OPTION_1		7.62		974		0		2
31	107	20307	2013	4	45		P2+_OPTION_1		10.16		974		0		2
26	13	20316	2009	1	270	ORIGINAL_P3	ORIGINAL_P3	20.32	22.86	316	316			2	3
26	13	20316	2009	2	30		ORIGINAL_P3		10.16		318				1
26	13	20316	2009	2	270	ORIGINAL_P3	ORIGINAL_P3	25.4	22.86	701	701			1	1
26	13	20316	2009	3	150	ORIGINAL_P3		15.24		998				4
20	155	20324	2012	2	180	P2+_OPTION_1	P2+_OPTION_1	7.62	7.62	998	998	0	0	3	3
20	121	20350	2009	1	30	ORIGINAL_P3	ORIGINAL_P3	12.7	15.24	552	998			4	3
20	121	20350	2009	1	150	ORIGINAL_P3	ORIGINAL_P3	10.16	10.16	641	641			3	2
20	121	20350	2009	1	150	ORIGINAL_P3	ORIGINAL_P3	27.94	27.94	998	998			3	3
20	121	20350	2009	1	150	ORIGINAL_P3	ORIGINAL_P3	15.24	15.24	998	998			4	3
20	121	20350	2009	1	270		ORIGINAL_P3		27.94		552				1
27	115	20358	2012	1	270	P2+_OPTION_1	P2+_OPTION_1	12.7	12.7	998	998	0	0	2	2
27	115	20358	2012	1	270	P2+_OPTION_1	P2+_OPTION_1	10.16	10.16	802	802	0	0	1	1
27	115	20358	2012	2	180	P2+_OPTION_1		10.16		375		5.08		4
27	115	20358	2012	2	180	P2+_OPTION_1		15.24		375		0		4
27	115	20358	2012	2	360	P2+_OPTION_1		10.16		823		5.08		3
27	115	20358	2012	2	360	P2+_OPTION_1		17.78		746		0		2
27	115	20358	2012	3	135	P2+_OPTION_1		22.86		746		0		2
27	115	20358	2012	3	315	P2+_OPTION_1		10.16		746		0		2
27	115	20358	2012	4	225	P2+_OPTION_1	P2+_OPTION_1	10.16	10.16	746	746	0	0	2	2
27	115	20358	2012	4	225	P2+_OPTION_1	P2+_OPTION_1	7.62	7.62	746	746	0	0	2	2
27	115	20358	2012	4	225	P2+_OPTION_1	P2+_OPTION_1	22.86	22.86	746	746	0	0	2	2
27	115	20358	2012	4	225	P2+_OPTION_1	P2+_OPTION_1	7.62	7.62	746	746	0	0	2	2
27	115	20358	2012	4	225	P2+_OPTION_1	P2+_OPTION_1	7.62	7.62	746	746	0	0	2	2
27	115	20358	2012	4	225	P2+_OPTION_1	P2+_OPTION_1	10.16	10.16	746	746	0	0	2	2
27	115	20358	2012	4	225	P2+_OPTION_1	P2+_OPTION_1	12.7	12.7	746	746	0	0	4	4
20	127	20359	2015	2	180	P2+_OPTION_1	P2+_OPTION_1	25.4	25.4	602	602	0	0	3	3
27	29	20434	2014	1	90	P2+_OPTION_1		7.62		543		0		3
27	29	20434	2014	2	180	P2+_OPTION_1		10.16		543		0		3
27	29	20434	2014	2	180	P2+_OPTION_1		10.16		543		0		3
27	29	20434	2014	3	135	P2+_OPTION_1		10.16		543		0		3
27	29	20434	2014	3	135	P2+_OPTION_1		7.62		543		0		3
27	29	20434	2014	3	135	P2+_OPTION_1		12.7		543		0		3
27	29	20434	2014	3	315	P2+_OPTION_1		12.7		543		0		3
27	29	20434	2014	3	315	P2+_OPTION_1		33.02		741		0		3
27	29	20434	2014	4	45	P2+_OPTION_1	P2+_OPTION_1	12.7	12.7	12	12	0	0	3	3
27	29	20434	2014	4	45	P2+_OPTION_1	P2+_OPTION_1	12.7	12.7	12	12	0	0	2	2
27	29	20434	2014	4	225	P2+_OPTION_1	P2+_OPTION_1	15.24	15.24	12	12	0	0	2	2
27	29	20434	2014	4	225	P2+_OPTION_1	P2+_OPTION_1	10.16	10.16	12	12	0	0	2	2
55	113	20464	2014	2	180	P2+_OPTION_1		10.16		746		0		2
55	113	20464	2014	2	180	P2+_OPTION_1		25.4		746		0		3
55	113	20464	2014	2	180	P2+_OPTION_1		7.62		746		0		3
55	113	20464	2014	2	360	P2+_OPTION_1		20.32		746		0		3
55	113	20464	2014	4	45	P2+_OPTION_1	P2+_OPTION_1	10.16	10.16	375	375	2.54	2.54	3	4
55	113	20464	2014	4	225	P2+_OPTION_1	P2+_OPTION_1	12.7	12.7	12	12	0	0	3	3
46	53	20510	2012	1	90		P2+_OPTION_1		17.78		972		0		2
46	53	20510	2012	1	270		P2+_OPTION_1		22.86		544		0		2
46	53	20510	2012	4	45		P2+_OPTION_1		15.24		972		0		2
46	53	20510	2012	4	45		P2+_OPTION_1		7.62		972		0		2
46	53	20510	2012	4	45		P2+_OPTION_1		10.16		972		0		2
46	53	20510	2012	4	45		P2+_OPTION_1		10.16		972		0		3
20	149	20519	2014	3	315	P2+_OPTION_1	P2+_OPTION_1	15.24	15.24	823	800	0	0	3	3
20	149	20519	2014	3	315	P2+_OPTION_1	P2+_OPTION_1	10.16	10.16	823	800	2.54	0	3	3
20	149	20519	2014	3	315	P2+_OPTION_1	P2+_OPTION_1	12.7	12.7	823	800	0	0	3	3
20	149	20519	2014	3	315	P2+_OPTION_1	P2+_OPTION_1	10.16	10.16	823	800	0	0	3	3
20	149	20519	2014	3	315	P2+_OPTION_1	P2+_OPTION_1	10.16	10.16	823	800	2.54	0	3	3
27	7	20550	2012	1	270	P2+_OPTION_1	P2+_OPTION_1	15.24	15.24	299	125	0	0	4	4
27	7	20550	2012	2	360	P2+_OPTION_1		7.62		299		0		4
27	7	20550	2012	2	360	P2+_OPTION_1		10.16		299		0		4
27	7	20550	2012	4	45	P2+_OPTION_1		7.62		299		0		3
27	7	20550	2012	4	45	P2+_OPTION_1		7.62		299		0		3
27	7	20550	2012	4	225	P2+_OPTION_1		17.78		299		0		3
27	7	20550	2012	4	225	P2+_OPTION_1		7.62		299		0		4
55	75	20725	2013	3	135	P2+_OPTION_1	P2+_OPTION_1	7.62	7.62	998	998	0	0	4	4
55	75	20725	2013	4	45	P2+_OPTION_1	P2+_OPTION_1	10.16	12.7	998	998	0	0	3	3
55	75	20725	2013	4	225	P2+_OPTION_1	P2+_OPTION_1	15.24	15.24	998	998	0	0	3	3
55	75	20725	2013	4	225	P2+_OPTION_1	P2+_OPTION_1	10.16	10.16	972	972	0	0	2	3
27	61	20861	2014	1	90	P2+_OPTION_1	P2+_OPTION_1	17.78	17.78					5	5
27	61	20861	2014	1	90	P2+_OPTION_1	P2+_OPTION_1	15.24	15.24	318	318	0	0	3	3
27	61	20861	2014	1	270	P2+_OPTION_1	P2+_OPTION_1	12.7	12.7					5	5
27	61	20861	2014	2	180	P2+_OPTION_1		7.62		998		0		4
27	61	20861	2014	2	180	P2+_OPTION_1		27.94		746		0		3
27	61	20861	2014	2	360	P2+_OPTION_1		15.24		746		0		2
27	61	20861	2014	2	360	P2+_OPTION_1		10.16		746		0		2
27	61	20861	2014	2	360	P2+_OPTION_1		7.62		746		0		2
27	61	20861	2014	4	45	P2+_OPTION_1		7.62		998		0		3
46	103	20950	2013	1	90	P2+_OPTION_1	P2+_OPTION_1	12.7	12.7	122	122	0	0	2	3
46	103	20950	2013	1	90	P2+_OPTION_1		25.4		122		0		3
46	103	20950	2013	1	90	P2+_OPTION_1		10.16		122		0		3
46	103	20950	2013	2	180	P2+_OPTION_1	P2+_OPTION_1	27.94	25.4	122	122	0	0	4	2
46	103	20950	2013	2	180	P2+_OPTION_1	P2+_OPTION_1	7.62	7.62	122	122	0	0	3	2
46	103	20950	2013	2	180	P2+_OPTION_1	P2+_OPTION_1	15.24	15.24	122	122	0	0	3	3
46	103	20950	2013	2	180	P2+_OPTION_1	P2+_OPTION_1	10.16	12.7	122	122	0	0	3	3
46	103	20950	2013	2	180	P2+_OPTION_1	P2+_OPTION_1	25.4	25.4	122	122	0	0	3	2
46	103	20950	2013	2	180	P2+_OPTION_1	P2+_OPTION_1	15.24	17.78	122	122	0	0	3	3
46	103	20950	2013	2	180	P2+_OPTION_1	P2+_OPTION_1	25.4	25.4	122	122	0	0	4	3
46	103	20950	2013	2	180		P2+_OPTION_1		7.62		122		0		3
46	103	20950	2013	2	360	P2+_OPTION_1	P2+_OPTION_1	17.78	17.78	122	122	0	0	3	3
46	103	20950	2013	3	135	P2+_OPTION_1		22.86		122		0		3
46	103	20950	2013	3	135	P2+_OPTION_1		33.02		122		0		3
46	103	20950	2013	3	135	P2+_OPTION_1		25.4		122		0		3
46	103	20950	2013	3	135	P2+_OPTION_1		10.16		122		0		3
46	103	20950	2013	3	135	P2+_OPTION_1		12.7		122		0		3
46	103	20950	2013	3	315	P2+_OPTION_1		22.86		122		0		3
46	103	20950	2013	3	315	P2+_OPTION_1		20.32		122		0		2
46	103	20950	2013	3	315	P2+_OPTION_1		17.78		122		0		2
46	103	20950	2013	3	315	P2+_OPTION_1		7.62		122		0		3
46	103	20950	2013	4	45	P2+_OPTION_1		27.94		122		0		3
46	103	20950	2013	4	45	P2+_OPTION_1		25.4		122		0		3
46	103	20950	2013	4	225	P2+_OPTION_1		20.32		122		0		3
46	103	20950	2013	4	225	P2+_OPTION_1		20.32		122		0		3
46	103	20950	2013	4	225	P2+_OPTION_1		20.32		122		0		3
46	103	20950	2013	4	225	P2+_OPTION_1		7.62		122		0		3
46	103	20950	2013	4	225	P2+_OPTION_1		7.62		122		0		3
46	103	21056	2014	1	90	P2+_OPTION_1		10.16		122		0		4
46	103	21056	2014	2	180	P2+_OPTION_1	P2+_OPTION_1	12.7	15.24	122	122	0	0	4	4
46	103	21056	2014	2	180	P2+_OPTION_1	P2+_OPTION_1	12.7	15.24	122	122	0	0	2	3
46	103	21056	2014	2	180	P2+_OPTION_1	P2+_OPTION_1	12.7	15.24	122	122	0	0	4	4
46	103	21056	2014	2	180	P2+_OPTION_1		10.16		122		0		4
46	103	21056	2014	2	180	P2+_OPTION_1		7.62		122		0		4
46	103	21056	2014	2	180	P2+_OPTION_1	P2+_OPTION_1	15.24	15.24	122	122	0	0	2	3
46	103	21056	2014	2	360	P2+_OPTION_1		7.62		122		0		4
46	103	21056	2014	2	360	P2+_OPTION_1	P2+_OPTION_1	10.16	10.16	122	122	0	0	4	4
46	103	21056	2014	2	360	P2+_OPTION_1	P2+_OPTION_1	10.16	10.16	122	122	0	0	4	4
46	103	21056	2014	4	45	P2+_OPTION_1		10.16		122		0		3
46	103	21056	2014	4	225	P2+_OPTION_1		7.62		122		0		4
46	103	21056	2014	4	225	P2+_OPTION_1		10.16		122		0		4
27	31	21062	2013	1	90	P2+_OPTION_1		17.78		94		0		3
27	31	21062	2013	1	90	P2+_OPTION_1		15.24		375		0		2
27	31	21062	2013	2	180	P2+_OPTION_1	P2+_OPTION_1	27.94	27.94	375	375	0	0	2	2
27	71	22322	2009	1	150	ORIGINAL_P3	ORIGINAL_P3	10.16	10.16	746	746			3	2
27	71	22322	2009	1	150	ORIGINAL_P3	ORIGINAL_P3	10.16	12.7	746	746			3	3
27	71	22322	2009	1	150	ORIGINAL_P3	ORIGINAL_P3	10.16	10.16	746	746			3	3
27	71	22322	2009	1	270	ORIGINAL_P3	ORIGINAL_P3	17.78	17.78	746	746			2	1
27	71	22322	2009	1	270	ORIGINAL_P3	ORIGINAL_P3	12.7	12.7	746	746			3	2
27	71	22322	2009	1	270	ORIGINAL_P3	ORIGINAL_P3	12.7	12.7	746	746			3	2
27	71	22322	2009	2	30	ORIGINAL_P3	ORIGINAL_P3	12.7	12.7	746	746			2	2
27	71	22322	2009	2	270	ORIGINAL_P3	ORIGINAL_P3	10.16	10.16	746	746			3	2
27	71	22322	2009	3	150	ORIGINAL_P3	ORIGINAL_P3	15.24	15.24	746	746			3	4
27	71	22322	2009	3	270	ORIGINAL_P3	ORIGINAL_P3	12.7	10.16	746	746			2	3
27	71	22322	2009	4	30	ORIGINAL_P3		12.7		746				2
27	71	22322	2009	4	30	ORIGINAL_P3		12.7		746				4
27	71	22322	2009	4	30	ORIGINAL_P3		7.62		746				4
27	71	22322	2009	4	30		ORIGINAL_P3		12.7		746				2
27	71	22322	2009	4	30		ORIGINAL_P3		10.16		746				4
27	71	22322	2009	4	150	ORIGINAL_P3	ORIGINAL_P3	7.62	10.16	746	746			2	3
27	137	25619	2010	1	30	ORIGINAL_P3	ORIGINAL_P3	10.16	10.16	316	316			3	3
27	137	25619	2010	1	30	ORIGINAL_P3	ORIGINAL_P3	10.16	12.7	316	316			3	3
27	137	25619	2010	1	30	ORIGINAL_P3	ORIGINAL_P3	20.32	25.4	316	316			3	4
27	137	25619	2010	1	30	ORIGINAL_P3	ORIGINAL_P3	15.24	15.24	316	316			3	3
27	137	25619	2010	1	150	ORIGINAL_P3	ORIGINAL_P3	15.24	12.7	998				4	5
27	137	25619	2010	1	270	ORIGINAL_P3	ORIGINAL_P3	10.16	10.16	316	316			3	3
27	137	25619	2010	1	270	ORIGINAL_P3	ORIGINAL_P3	15.24	12.7	316	316			4	4
27	137	25619	2010	2	30	ORIGINAL_P3	ORIGINAL_P3	10.16	10.16	316	316			2	3
27	137	25619	2010	2	150	ORIGINAL_P3	ORIGINAL_P3	12.7	15.24	998	316			3	3
27	137	25619	2010	2	270	ORIGINAL_P3	ORIGINAL_P3	7.62	7.62	316	746			3	3
27	137	25619	2010	2	270	ORIGINAL_P3		7.62		375				3
27	137	25619	2010	3	30	ORIGINAL_P3	ORIGINAL_P3	10.16	12.7	316	316			3	3
27	137	25619	2010	3	150	ORIGINAL_P3	ORIGINAL_P3	10.16	12.7	316	316			3	3
27	137	25619	2010	3	150	ORIGINAL_P3	ORIGINAL_P3	12.7	15.24	998				4	5
27	137	25619	2010	3	150	ORIGINAL_P3		10.16		998				3
27	137	25619	2010	3	270		ORIGINAL_P3		15.24						5
27	137	25619	2010	4	150	ORIGINAL_P3	ORIGINAL_P3	15.24	17.78	12	12			1	3
27	137	29019	2014	1	270	P2+_OPTION_1	P2+_OPTION_1	10.16	12.7	746	746	0	0	3	3
27	137	29019	2014	3	135	P2+_OPTION_1		7.62		746		0		3
27	137	29019	2014	3	135	P2+_OPTION_1		10.16		746		0		4
27	137	29019	2014	3	135	P2+_OPTION_1		12.7		746		0		4
27	137	29019	2014	3	135	P2+_OPTION_1		7.62		746		0		3
27	137	29019	2014	3	315	P2+_OPTION_1		7.62		746		0		3
27	137	29019	2014	3	315	P2+_OPTION_1		7.62		746		0		3
26	41	29033	2014	2	180	P2+_OPTION_1		10.16		12		0		3
26	41	29033	2014	2	180	P2+_OPTION_1		7.62		12		0		4
26	41	29033	2014	4	45	P2+_OPTION_1	P2+_OPTION_1	7.62	7.62	746	746	0	0	3	2
26	41	29033	2014	4	225	P2+_OPTION_1	P2+_OPTION_1	10.16	10.16	741	746	0	0	3	3
26	41	29033	2014	4	225	P2+_OPTION_1	P2+_OPTION_1	15.24	10.16	12	12	0	0	1	2
27	31	29094	2015	1	90	P2+_OPTION_1		15.24		12		0		4
27	31	29094	2015	2	180	P2+_OPTION_1	P2+_OPTION_1	10.16	10.16	12	12	0	0	4	4
27	31	29094	2015	2	180	P2+_OPTION_1	P2+_OPTION_1	20.32	20.32	12	12	0	0	3	3
27	31	29094	2015	2	180	P2+_OPTION_1	P2+_OPTION_1	12.7	12.7	12	12	0	0	4	4
27	31	29094	2015	2	360	P2+_OPTION_1	P2+_OPTION_1	22.86	22.86	12	12	0	0	3	3
27	31	29094	2015	2	360	P2+_OPTION_1	P2+_OPTION_1	10.16	10.16	12	12	0	0	3	3
27	31	29094	2015	2	360	P2+_OPTION_1	P2+_OPTION_1	25.4	25.4	375	375	0	0	2	2
27	31	29094	2015	3	135	P2+_OPTION_1		12.7						5
27	31	29094	2015	3	135	P2+_OPTION_1		22.86		12		0		4
27	31	29094	2015	3	135	P2+_OPTION_1		12.7		12		0		4
27	31	29094	2015	3	135	P2+_OPTION_1		12.7		12		0		3
27	31	29094	2015	3	135	P2+_OPTION_1		20.32		375		0		2
27	31	29094	2015	3	135	P2+_OPTION_1		40.64		375		0		3
27	31	29094	2015	4	225	P2+_OPTION_1		45.72		94		0		2
27	75	29202	2014	1	90	P2+_OPTION_1		17.78		12		0		3
27	75	29202	2014	1	270	P2+_OPTION_1		10.16		12		0		3
27	75	29202	2014	1	270	P2+_OPTION_1		7.62		12		0		4
27	75	29202	2014	2	180	P2+_OPTION_1	P2+_OPTION_1	20.32	20.32	316	316	0	0	4	4
27	75	29202	2014	2	180	P2+_OPTION_1	P2+_OPTION_1	22.86	22.86					5	5
27	75	29202	2014	2	360	P2+_OPTION_1	P2+_OPTION_1	7.62	7.62	316	316	0	0	4	4
27	75	29202	2014	2	360	P2+_OPTION_1	P2+_OPTION_1	25.4	25.4	746	746	0	0	4	4
27	75	29202	2014	2	360	P2+_OPTION_1	P2+_OPTION_1	10.16	10.16	746	746	0	0	4	4
27	75	29202	2014	3	135	P2+_OPTION_1	P2+_OPTION_1	10.16	10.16	746	746	0	0	3	3
27	75	29202	2014	3	135	P2+_OPTION_1	P2+_OPTION_1	17.78	17.78	746	746	0	0	4	4
27	75	29202	2014	3	315	P2+_OPTION_1	P2+_OPTION_1	7.62	7.62	746	746	0	0	2	2
27	75	29202	2014	4	225	P2+_OPTION_1		10.16		746		0		2
27	75	29202	2014	4	225	P2+_OPTION_1		15.24		12		0		4
27	31	29322	2015	1	90	P2+_OPTION_1		30.48		746		0		4
27	31	29322	2015	1	270	P2+_OPTION_1		15.24		12		0		1
27	31	29322	2015	2	180	P2+_OPTION_1		20.32		746		0		4
27	31	29322	2015	2	180	P2+_OPTION_1		25.4		746		0		4
27	31	29322	2015	2	180	P2+_OPTION_1		25.4		746		0		4
27	31	29322	2015	2	180	P2+_OPTION_1		15.24		746		0		4
27	31	29322	2015	2	180	P2+_OPTION_1		22.86		746		0		3
27	31	29322	2015	2	180	P2+_OPTION_1		17.78		746		0		4
27	31	29322	2015	2	360	P2+_OPTION_1		15.24		12		0		3
27	31	29322	2015	3	135	P2+_OPTION_1		10.16		746		0		4
27	31	29322	2015	3	135	P2+_OPTION_1		10.16		12		0		4
27	31	29322	2015	3	135	P2+_OPTION_1		17.78						5
27	31	29322	2015	3	315	P2+_OPTION_1		15.24						5
27	31	29322	2015	3	315	P2+_OPTION_1		20.32		12		0		4
27	31	29322	2015	4	225	P2+_OPTION_1	P2+_OPTION_1	15.24	12.7	12	12	0	0	3	3
27	31	29322	2015	4	225	P2+_OPTION_1		15.24						5
