# Supplementary material for: Estimating uncertainty in the volume and carbon storage of downed coarse woody debris
Source: Ecol Appl. 2019 Jan 28;29(2):e01844. doi: 10.1002/eap.1844 (PMC6850466; doi:10.1002/eap.1844)
Supplement: Supplementary file 4 [file EAP-29-na-s004.zip]

Archive with 1 entries (1 files):
- dcwd_vol_C_uncertainty.csv
