# Supplementary material for: Estimating uncertainty in the volume and carbon storage of downed coarse woody debris
Source: Ecol Appl. 2019 Jan 28;29(2):e01844. doi: 10.1002/eap.1844 (PMC6850466; doi:10.1002/eap.1844)
Supplement: Supplementary file 4 [file EAP-29-na-s004.zip › dcwd_vol_C_uncertainty.csv]

uncertainty_type	uncertainty_source	plot	median	CI_25	CI_75	CI_2.5	CI_97.5
Volume	All	1	14.09011952	12.89085132	15.50215015	10.45582562	21.41663846
Volume	All	2	15.19952116	13.84306296	16.77180193	11.35760181	23.40293212
Volume	All	3	143.4148479	138.9699378	148.7292536	129.6073531	163.4921137
Volume	All	4	26.16366447	24.24396082	28.39192022	20.85451745	35.85529136
Volume	All	5	33.58067255	31.22406028	36.12532119	25.79640261	44.14345265
Volume	All	6	13.44501151	12.0352352	14.62065191	8.623463231	19.68306708
Volume	All	7	23.21636055	21.27525621	24.97055398	16.62565468	31.72726446
Volume	All	8	11.1269912	9.858539676	12.43455491	5.454766569	18.12775079
Volume	All	9	2.094724153	1.750681052	2.195695689	0.628678379	4.23966206
Volume	All	10	13.09202595	11.11570942	13.72309806	7.328487639	18.10252082
Volume	All	11	13.57898512	12.28932332	15.01421853	9.819568254	20.91972393
Volume	All	12	1.178282336	0.984758092	1.235078825	0.193456241	3.110197707
Volume	All	13	26.4374872	24.46200031	28.63618184	20.49003557	36.21329693
Volume	All	14	31.45882182	29.28526466	33.93318209	25.11021269	41.795995
Volume	All	15	38.86458893	36.17702082	41.46918262	29.57848129	50.04224815
Volume	All	16	82.19380217	78.25040398	86.61012701	70.56371084	98.02257497
Volume	All	17	32.15645571	29.27867852	35.21707719	23.59689567	43.48627334
Volume	All	18	13.23863461	11.42646823	15.37405543	8.43884812	20.95824245
Volume	All	19	40.56554585	38.35045218	43.11345526	33.5390592	52.5485969
Volume	All	20	12.62911961	11.229316	14.1367495	8.531758866	20.11240148
Volume	All	21	16.35074492	14.91890488	17.76704956	11.58184016	23.20080102
Volume	All	22	9.432814221	8.355435417	10.25658092	5.911828018	14.51588238
Volume	All	23	2.29952337	1.775747127	2.551700598	1.034305412	5.22517363
Volume	All	24	3.30054789	2.992152202	3.47395671	1.655802626	6.231823395
Volume	All	25	11.12867768	10.10390976	12.39048527	7.970240704	18.2777178
Volume	All	26	2.956790404	2.109521705	3.37841185	0.918046698	5.143101615
Volume	All	27	53.30601433	50.32210414	56.56515491	45.04339921	66.19749638
Volume	All	28	11.36630897	10.15104636	12.81037603	8.047581378	18.7535363
Volume	All	29	47.34273659	44.42676186	50.63757559	39.22307733	59.73349761
Volume	All	30	26.27899834	23.7795482	28.72405591	19.11531572	36.18022651
Volume	All	31	16.70109874	15.31482782	18.03592164	12.00542792	23.89475048
Volume	All	32	49.96245425	46.98734371	53.15719556	40.21047837	62.40571122
Volume	All	33	26.74846702	24.83875648	28.47962428	20.49506477	35.66254405
Volume	All	34	142.7316648	136.8105934	148.680689	124.6422604	163.4682418
Volume	All	35	99.1503491	93.18041722	105.159536	81.59176822	118.4613628
Volume	All	36	35.34481829	32.71152714	38.07472535	27.2513305	46.67443736
Volume	All	37	16.51327998	14.98231471	18.21524336	11.80897239	24.3222362
Volume	All	38	51.27790636	47.07441534	55.49930609	39.56950769	65.20299407
Volume	All	39	22.80265471	21.00285476	24.55395459	16.97021495	31.31538859
Volume	All	40	9.429720063	8.364976303	10.38804181	6.028875572	15.0856548
Volume	All	41	26.62971938	24.25484818	28.62603233	18.15796846	35.4821863
Volume	All	42	30.27377994	28.18683878	32.2211372	23.32600457	39.55498623
Volume	All	43	16.42741882	14.7660025	18.20336315	10.05958272	24.65412539
Volume	All	44	8.896640947	7.938560612	9.834140035	5.834758678	14.40379908
Volume	All	45	7.260022097	6.374756466	8.178446214	4.68022723	13.04146402
Volume	All	46	31.43848879	28.45696213	34.59697405	21.5895376	42.71784004
Volume	All	47	1.196888082	1.077174793	1.250624416	0.413950657	3.30054789
Volume	All	48	95.49959019	91.94983343	99.4668542	83.73779657	111.6895685
Volume	All	49	25.79276	23.98242632	27.63015907	19.88894415	35.28670866
Volume	All	50	59.10501611	56.35085561	61.95696558	50.17548937	72.93982718
Volume	All	51	40.87484599	36.68403081	44.54160951	28.33537228	53.18743839
Volume	All	52	22.45731954	20.71631198	24.32123655	16.65766561	30.9846269
Volume	All	53	8.152084674	7.299083284	9.124969361	5.503836165	13.78949493
Volume	All	54	12.1866211	10.71722956	13.7219148	7.715527627	19.69567866
Volume	All	55	13.11400467	11.82248638	14.62756106	9.447129969	20.87463321
Volume	All	56	45.94041006	43.15122778	48.96685981	37.45488436	58.60865478
Volume	All	57	24.77446941	23.01211556	26.67394543	19.31394771	33.98438393
Volume	All	58	42.02013305	39.36195603	44.52998771	33.27264307	52.48557163
Volume	All	59	4.257778181	3.112518325	4.824763822	1.32345612	7.330772896
Volume	All	60	68.72770958	63.50414288	73.25212253	52.05467689	84.24430571
Volume	All	61	1.178282336	0.984758092	1.235078825	0.353631588	3.221876388
Volume	All	62	6.618368658	5.733507647	7.218376778	3.83646683	10.80727294
Volume	All	63	7.219097615	6.341744187	8.175243252	4.736736404	13.18982003
Volume	All	64	15.30283881	13.89489179	17.02422057	11.28420874	23.90305404
Volume	All	65	64.36774261	59.77708409	68.80501592	50.48219721	79.31974885
Volume	All	66	45.09486865	42.28787286	48.46522549	37.21094576	57.4815311
Volume	All	67	42.0271238	38.69863329	45.15449408	31.91061504	54.15830746
Volume	All	68	4.746192625	4.052666148	5.544577037	2.715942892	9.32920687
Volume	All	69	8.584151452	7.750639853	9.441202447	5.70956975	13.97465951
Volume	All	70	206.1256114	198.901553	213.2713979	184.8006953	230.3967203
Volume	All	71	28.02486475	25.93729116	30.46072485	22.39253468	38.23124756
Volume	All	72	11.57845936	10.41210483	12.83828465	8.026953548	18.59401174
Volume	All	73	13.81850011	12.2476066	15.37862187	9.236886394	21.05498927
Volume	All	74	38.06331097	33.62445318	41.56823306	22.79301114	49.66321659
Volume	All	75	120.3999748	110.672131	128.751755	89.32311039	143.8501306
Volume	All	76	29.3292391	27.1785413	31.54748473	22.30708698	38.87512845
Volume	All	77	5.242509072	4.458388386	5.691372704	3.006474751	8.942346412
Volume	All	78	9.705494491	8.68378672	10.85411372	6.594776218	15.79423929
Volume	All	79	3.273006489	2.735439144	3.430774514	1.260594403	5.854621808
Volume	Diameter	1	14.09893748	12.94476917	15.81101297	10.56037435	21.41609495
Volume	Diameter	2	15.24305906	14.29697192	16.88599073	11.85348	23.55451874
Volume	Diameter	3	143.7175177	139.5130542	148.7287232	131.0104376	163.178258
Volume	Diameter	4	26.18224678	24.46239261	28.40111881	21.30069995	35.73187149
Volume	Diameter	5	33.39783505	31.87426719	35.57436057	27.79775904	43.37023857
Volume	Diameter	6	13.41880604	12.52111957	14.26233998	10.25471402	19.57437035
Volume	Diameter	7	23.16979597	21.98451294	24.61847523	18.65024893	32.14666059
Volume	Diameter	8	11.31631597	10.44282984	12.47048428	8.238533809	18.36956675
Volume	Diameter	9	2.051854772	2.051854772	2.051854772	1.154168309	4.616673237
Volume	Diameter	10	12.82409233	12.82409233	12.82409233	10.38751478	18.46669295
Volume	Diameter	11	13.72177879	12.56761048	15.13242894	10.25927386	21.9324039
Volume	Diameter	12	1.154168309	1.154168309	1.154168309	0.512963693	3.206023081
Volume	Diameter	13	26.52283332	24.96665628	28.44644717	21.39319639	35.75617979
Volume	Diameter	14	31.2250111	29.40543783	33.51204548	25.87278525	41.64724123
Volume	Diameter	15	38.66039267	37.04389596	40.83691818	32.50482835	49.05645054
Volume	Diameter	16	83.0759994	79.73669335	86.99082309	73.37203362	98.54900504
Volume	Diameter	17	30.67835467	29.09340908	32.74605391	25.74546578	40.39923699
Volume	Diameter	18	12.57301824	11.70240804	13.77010728	9.638800229	19.32393431
Volume	Diameter	19	40.75903296	38.71892918	43.07115057	34.29975612	52.18226098
Volume	Diameter	20	12.47913832	11.49970184	13.67622735	9.234285262	19.20273906
Volume	Diameter	21	16.5430791	15.00418802	17.69724741	12.56761048	23.21160711
Volume	Diameter	22	9.489828321	8.335660011	9.489828321	6.412046163	14.49122433
Volume	Diameter	23	2.308336619	1.667132002	2.564818465	1.025927386	5.257877853
Volume	Diameter	24	3.292452862	3.292452862	3.292452862	2.107169832	6.45320761
Volume	Diameter	25	11.13356339	10.23587693	12.2877317	8.098596213	17.50686934
Volume	Diameter	26	2.720656892	2.720656892	2.720656892	1.741220411	5.332487509
Volume	Diameter	27	53.17263072	50.63453932	56.36764132	45.71158187	65.99794808
Volume	Diameter	28	11.21215533	10.36862138	12.54105547	8.437345924	18.48682038
Volume	Diameter	29	47.40216872	44.92828635	50.48965821	40.64596794	59.11307004
Volume	Diameter	30	25.70851358	24.293772	27.59738956	21.10307213	35.19923641
Volume	Diameter	31	16.60933155	15.84754762	17.58876803	12.70407883	23.49246317
Volume	Diameter	32	50.18995197	47.84358625	52.97322318	43.1297085	61.78399064
Volume	Diameter	33	26.96040922	25.29327721	28.6724847	21.69248464	35.915881
Volume	Diameter	34	142.5499389	138.5701177	147.0373083	130.3312803	160.8445249
Volume	Diameter	35	95.64491513	92.47068466	99.36849653	86.4922259	109.9605094
Volume	Diameter	36	34.5259184	32.98740337	36.69265397	29.22410587	44.43213444
Volume	Diameter	37	16.28406956	15.13347144	17.76841719	12.7045555	23.48088449
Volume	Diameter	38	49.41292745	47.26641237	52.03777589	43.06968754	60.81527294
Volume	Diameter	39	22.95512526	21.67271603	24.49401634	17.95372926	31.29078527
Volume	Diameter	40	9.489828321	8.720382781	10.51575571	6.412046163	15.64539264
Volume	Diameter	41	26.44522769	25.54754123	27.599396	21.57973422	34.01910378
Volume	Diameter	42	30.37797066	28.83907958	31.92904312	24.65585464	38.71363067
Volume	Diameter	43	16.62482912	15.47066081	18.29196112	12.77760142	24.44752544
Volume	Diameter	44	8.976864628	7.950937242	9.874551091	6.283805239	14.61946525
Volume	Diameter	45	7.309732625	6.412046163	8.463900935	5.257877853	11.54168309
Volume	Diameter	46	30.83451803	29.16892638	32.59307736	25.2109697	39.96910184
Volume	Diameter	47	1.18528303	1.18528303	1.18528303	0.526792458	3.292452862
Volume	Diameter	48	95.67758608	92.52285315	99.35487441	85.36740066	110.7534489
Volume	Diameter	49	25.93427887	24.52362871	27.55268534	20.66635429	34.77472855
Volume	Diameter	50	59.19870081	56.61456936	61.96436121	50.78510385	72.54365153
Volume	Diameter	51	39.44413039	37.65589783	41.71862169	33.59153883	50.34460887
Volume	Diameter	52	22.51624998	21.10559982	24.18338198	18.06187862	31.57486462
Volume	Diameter	53	8.141305079	7.189256651	9.093353507	5.507342789	13.58158181
Volume	Diameter	54	12.11755686	11.18970878	13.40762771	9.206635474	19.36095316
Volume	Diameter	55	13.00752826	12.02809178	14.2587698	9.976237003	20.62023363
Volume	Diameter	56	45.93836928	43.8865145	48.66157349	39.36252925	58.12125698
Volume	Diameter	57	24.79062507	23.4425292	26.50270056	20.04949295	34.08364152
Volume	Diameter	58	41.95180257	40.53706098	43.68269731	35.53245959	52.29029876
Volume	Diameter	59	3.917745925	3.917745925	3.917745925	2.720656892	6.964881644
Volume	Diameter	60	67.61127347	65.046455	70.61952575	59.16212044	81.07657041
Volume	Diameter	61	1.154168309	1.154168309	1.154168309	0.512963693	3.206023081
Volume	Diameter	62	6.668528009	5.770841546	7.437973549	4.360191391	10.90047848
Volume	Diameter	63	7.140843105	6.379059175	8.120279586	4.901975159	13.29266422
Volume	Diameter	64	15.06406279	13.93546691	16.51274205	11.59342797	23.30778349
Volume	Diameter	65	63.7240114	61.26978929	66.67355263	55.93970257	77.26113682
Volume	Diameter	66	44.83090744	42.44470686	47.78952595	38.19701495	56.54781954
Volume	Diameter	67	41.73453756	39.66683832	44.01988935	35.40424141	52.19335958
Volume	Diameter	68	4.703155982	4.159024604	5.464939912	2.883582718	9.049193761
Volume	Diameter	69	8.586812401	7.945607784	9.484498864	6.004126707	14.54237248
Volume	Diameter	70	206.9381501	201.4477551	213.0874287	191.6856625	228.4124142
Volume	Diameter	71	27.61827614	25.86524973	29.86267701	22.75619992	36.93638493
Volume	Diameter	72	11.6157715	10.59750573	12.76993981	8.537989343	17.79179296
Volume	Diameter	73	13.6063334	12.40924436	15.02107498	10.14382847	20.55644359
Volume	Diameter	74	36.62173462	34.6364267	38.72890445	30.96178312	46.51029675
Volume	Diameter	75	119.2263504	115.8920864	122.6888553	107.2999445	136.0259113
Volume	Diameter	76	29.42248648	27.84210911	31.47434126	24.16460863	39.04055573
Volume	Diameter	77	5.257877853	4.360191391	5.257877853	3.206023081	9.489828321
Volume	Diameter	78	9.755134322	8.857447859	10.90930263	6.902666325	16.44808317
Volume	Diameter	79	3.206023081	3.206023081	3.206023081	2.051854772	6.283805239
Volume	Collapse	1	14.16331845	13.87676547	14.40883474	13.01580904	14.81716967
Volume	Collapse	2	15.25023134	14.84271041	15.6151481	14.00330767	16.20724538
Volume	Collapse	3	144.6060985	143.6432239	145.5375487	141.8065902	147.2403689
Volume	Collapse	4	25.7081433	25.02035971	26.3313916	23.63742981	27.36501256
Volume	Collapse	5	33.52918033	32.24785236	34.65417856	29.65627929	36.42597401
Volume	Collapse	6	13.63281666	12.75631668	14.1368447	11.19217863	15.14674775
Volume	Collapse	7	23.58914191	22.16892707	24.18713713	19.8748365	25.654731
Volume	Collapse	8	11.40382648	10.94103574	11.75319765	10.02387173	12.31088076
Volume	Collapse	9	2.126277758	1.914977409	2.176110693	1.587255139	2.393721762
Volume	Collapse	10	13.28923599	11.96860881	13.60069183	9.92034462	14.96076101
Volume	Collapse	11	13.75387642	13.32414896	14.16310084	12.42753831	14.81171409
Volume	Collapse	12	1.196031239	1.077174793	1.224062265	0.892831016	1.346468491
Volume	Collapse	13	26.38468931	25.48320486	27.1688576	23.60165727	28.38142524
Volume	Collapse	14	31.13880434	30.11655254	31.97204393	27.97255478	33.1773216
Volume	Collapse	15	38.99000091	37.25502866	40.30208345	33.75310825	42.43262571
Volume	Collapse	16	82.15030715	80.95236502	83.25183739	78.36741039	84.99105543
Volume	Collapse	17	30.91435893	28.89964424	32.712724	24.51535889	35.64629871
Volume	Collapse	18	12.54727744	11.44052455	13.81178817	9.342932349	15.51028302
Volume	Collapse	19	41.06794181	40.40108289	41.68266248	37.86111425	42.65676341
Volume	Collapse	20	12.64195866	11.70780194	13.43854098	9.858663782	14.44681229
Volume	Collapse	21	16.62398962	15.89844711	17.29900555	14.45254532	18.19525748
Volume	Collapse	22	9.568481122	9.099937288	9.991364032	8.096899866	10.61060693
Volume	Collapse	23	2.312988055	2.203067264	2.422419222	1.982980869	2.560860664
Volume	Collapse	24	3.30054789	3.20364296	3.400172957	2.594331966	3.570181605
Volume	Collapse	25	11.21071026	10.93531665	11.46341791	10.36479721	11.85372751
Volume	Collapse	26	2.885046754	2.315517784	3.173381421	1.209101504	3.564061294
Volume	Collapse	27	52.78269371	51.61652619	53.73330726	49.23594439	55.23925985
Volume	Collapse	28	11.24235227	10.64512549	11.7207668	9.311330121	12.40396321
Volume	Collapse	29	46.39977343	45.17965536	47.54031384	42.63800295	49.33426617
Volume	Collapse	30	26.02401937	24.32920316	27.39151793	20.92753106	29.28361557
Volume	Collapse	31	16.7122309	16.19735291	17.21359321	14.05558091	17.91554633
Volume	Collapse	32	50.2937331	48.48695259	51.40766036	45.15021122	53.47185844
Volume	Collapse	33	27.07430559	26.37580126	27.72098449	23.84816063	28.70279395
Volume	Collapse	34	142.6834367	139.100297	145.7255748	131.740586	150.725809
Volume	Collapse	35	95.99989844	91.3595532	99.98407491	82.298994	106.3791984
Volume	Collapse	36	34.54788575	33.12723909	35.86620081	30.34569462	37.99969578
Volume	Collapse	37	16.34087761	15.43786988	17.08943589	13.50902283	18.22103521
Volume	Collapse	38	49.31888311	46.47035082	51.90858064	40.40284588	56.04036167
Volume	Collapse	39	23.05341066	22.09723782	23.9112403	20.20381921	25.12430232
Volume	Collapse	40	9.58693046	9.091807475	9.938851761	8.109230934	10.55232831
Volume	Collapse	41	26.91580993	25.06283468	27.88909244	21.85886122	29.84783041
Volume	Collapse	42	30.49477078	29.62900854	31.30813296	26.76333666	32.47124508
Volume	Collapse	43	16.58346635	15.97750453	17.09270686	14.76729865	17.88874413
Volume	Collapse	44	9.01641544	8.640638525	9.384898983	7.873893063	9.896733819
Volume	Collapse	45	7.330446479	7.043118264	7.593402255	6.459329988	8.001106114
Volume	Collapse	46	31.10017838	29.25542814	32.72203708	25.27535535	35.15366601
Volume	Collapse	47	1.200560269	1.153311466	1.224062265	0.933959508	1.285265378
Volume	Collapse	48	95.84931838	94.78342536	96.85445031	92.63687374	98.92956125
Volume	Collapse	49	26.0934509	25.45539484	26.69204455	22.83143615	27.59052665
Volume	Collapse	50	59.69509572	59.05254804	60.31179529	57.11787648	61.40459728
Volume	Collapse	51	39.99911104	36.54449452	42.91251864	29.31930923	46.43704646
Volume	Collapse	52	22.62005182	21.69932238	23.38761026	19.93761661	24.61710124
Volume	Collapse	53	8.221128586	8.050412702	8.364425475	7.175616203	8.566885373
Volume	Collapse	54	12.33647352	11.55072075	12.93675026	9.822883762	13.67920522
Volume	Collapse	55	13.02377768	12.41704062	13.55408566	11.04520446	14.3063406
Volume	Collapse	56	46.07731462	44.66822175	47.34806466	41.60096618	49.36788947
Volume	Collapse	57	24.93060535	24.20724915	25.53852227	22.18425131	26.47521552
Volume	Collapse	58	42.24561892	40.85137459	43.50805553	36.35607631	45.28831061
Volume	Collapse	59	4.257778181	3.474867957	4.653395105	1.414526353	5.132248263
Volume	Collapse	60	68.55051977	64.31670601	71.60363027	54.66202438	75.61571876
Volume	Collapse	61	1.196031239	1.077174793	1.224062265	0.892831016	1.346468491
Volume	Collapse	62	6.730057539	6.372685761	7.023886885	5.637269152	7.46590937
Volume	Collapse	63	7.231351838	6.876812404	7.482080592	6.06481608	7.79540109
Volume	Collapse	64	15.12928038	14.56837765	15.62775934	13.44271605	16.40084612
Volume	Collapse	65	64.30058239	60.98525055	67.00861274	53.56396029	70.83386682
Volume	Collapse	66	44.3429816	43.20705522	45.43315186	40.83266446	47.143599
Volume	Collapse	67	42.17231119	39.78941558	44.07859435	34.56933234	46.74658903
Volume	Collapse	68	4.733054357	4.53218914	4.895093	4.12958792	5.138790196
Volume	Collapse	69	8.633732774	8.353538121	8.900605549	7.323856604	9.27848751
Volume	Collapse	70	205.8614384	201.681208	209.6922807	193.4393223	215.9910181
Volume	Collapse	71	27.25852696	26.23782564	28.16586652	24.23764976	29.69175364
Volume	Collapse	72	11.66338208	11.17130905	12.11722017	10.14637656	12.8035019
Volume	Collapse	73	13.78973464	12.73379733	14.66111397	10.60696467	15.80916197
Volume	Collapse	74	37.64374323	33.274827	40.12356417	23.45214758	42.87682294
Volume	Collapse	75	120.5080935	112.8296427	127.03699	96.33791372	135.1727498
Volume	Collapse	76	29.57611885	28.48275924	30.51933363	26.24142065	31.96163838
Volume	Collapse	77	5.288629018	5.029345429	5.529850888	4.494960646	5.854308992
Volume	Collapse	78	9.804262715	9.407404728	10.15940738	8.609613647	10.67120957
Volume	Collapse	79	3.322308996	2.992152202	3.400172957	2.480086155	3.740190253
Volume	Decay	1	13.9744786	13.88113443	14.09893748	13.65535179	14.25405442
Volume	Decay	2	15.187744	14.90822436	15.27417378	14.24807629	15.39863267
Volume	Decay	3	142.1945524	141.4486832	142.8214267	139.9072851	143.4906503
Volume	Decay	4	25.67432521	25.31210486	25.97804519	24.38737845	26.4150107
Volume	Decay	5	33.45315011	32.87868169	33.8329283	30.71568481	34.42598027
Volume	Decay	6	13.41880604	13.41880604	13.59353786	11.84621958	13.87357036
Volume	Decay	7	23.16979597	22.99506414	23.22511103	20.64589178	23.64343117
Volume	Decay	8	11.31631597	11.14158414	11.34743069	10.267925	11.52720463
Volume	Decay	9	2.051854772	2.051854772	2.051854772	1.741220411	2.107169832
Volume	Decay	10	12.82409233	12.82409233	12.82409233	10.88262757	13.16981145
Volume	Decay	11	13.72177879	13.43055907	13.80820857	12.73163176	13.94995341
Volume	Decay	12	1.154168309	1.154168309	1.154168309	0.979436481	1.18528303
Volume	Decay	13	26.26635147	25.8857731	26.46686857	24.38313066	26.85701833
Volume	Decay	14	30.96161487	30.65046766	31.38475162	29.05153334	32.09350334
Volume	Decay	15	38.69842177	38.19364434	39.14575886	35.07932633	39.73002418
Volume	Decay	16	81.44043183	80.94343493	81.83264176	79.35343856	82.58389556
Volume	Decay	17	31.54668436	30.76842412	32.83338055	27.25803697	35.33186623
Volume	Decay	18	12.69747713	12.57301824	13.10518473	11.61646388	16.36928674
Volume	Decay	19	40.45261146	40.18479776	40.75903296	39.48666857	41.0176565
Volume	Decay	20	12.47913832	12.47913832	13.05018416	10.57307281	13.66343182
Volume	Decay	21	16.5430791	16.23244474	16.71248147	15.28112701	16.93374171
Volume	Decay	22	9.489828321	9.489828321	9.576258102	8.53851059	9.745660473
Volume	Decay	23	2.308336619	2.308336619	2.33945134	2.13360479	2.370566061
Volume	Decay	24	3.292452862	3.206023081	3.292452862	3.206023081	3.400172957
Volume	Decay	25	11.13356339	10.95883156	11.18887845	10.53751561	11.36361028
Volume	Decay	26	2.720656892	2.720656892	3.206023081	1.397000292	3.206023081
Volume	Decay	27	52.51543679	52.18203037	52.91400807	50.53850844	53.65158322
Volume	Decay	28	11.16152003	10.98678821	11.47215439	9.837863434	11.95752058
Volume	Decay	29	46.32765176	45.73836497	46.80928887	44.03027119	47.71408235
Volume	Decay	30	25.89494548	25.66968428	26.79573384	22.35102224	27.94920326
Volume	Decay	31	16.60933155	16.29472715	16.78406338	15.81821077	17.04815387
Volume	Decay	32	49.71180376	49.32177279	49.95075608	46.07938059	50.56430559
Volume	Decay	33	26.83595033	26.54208907	26.96040922	25.59077134	27.48177447
Volume	Decay	34	142.3280454	140.9419936	143.4842974	136.0914035	145.5514545
Volume	Decay	35	98.41161744	96.07619542	100.4683674	89.81892974	104.4954175
Volume	Decay	36	34.5797527	34.31167671	35.75979219	32.01187184	38.23047811
Volume	Decay	37	16.38471298	16.17115186	16.69534735	14.47864748	17.39427466
Volume	Decay	38	50.21550733	49.10038808	51.85800026	44.60889093	55.87488012
Volume	Decay	39	22.95512526	22.50087379	23.07266976	21.20780698	23.45641799
Volume	Decay	40	9.489828321	9.348596331	9.545143381	8.53851059	9.714545751
Volume	Decay	41	26.50054275	26.44522769	26.75586206	23.16415225	27.34012738
Volume	Decay	42	30.25855389	29.88013512	30.40908538	28.63759767	30.9984384
Volume	Decay	43	16.49658819	16.26625397	16.58301798	15.15697751	16.8787515
Volume	Decay	44	8.976864628	8.8021328	9.063294409	8.277937315	9.187753294
Volume	Decay	45	7.309732625	7.085528045	7.365047685	6.688463903	7.451477466
Volume	Decay	46	30.83451803	30.67894442	32.29061659	26.86354823	35.5547186
Volume	Decay	47	1.18528303	1.154168309	1.18528303	1.154168309	1.224062265
Volume	Decay	48	94.98089363	94.03652645	95.3556297	92.44725557	95.95300076
Volume	Decay	49	25.865338	25.51595872	25.93427887	24.81703141	26.45564412
Volume	Decay	50	58.85298168	58.35417527	59.19870081	57.35631552	59.35427441
Volume	Decay	51	39.92949658	39.44413039	41.79330275	33.03763245	44.26693399
Volume	Decay	52	22.51624998	21.94914224	22.79628247	20.55537057	23.10691683
Volume	Decay	53	8.072364218	8.016846194	8.141305079	7.9091261	8.257642781
Volume	Decay	54	12.1417572	12.048616	12.48350629	10.29555235	13.10770389
Volume	Decay	55	12.9810933	12.75104641	13.26752732	11.6574367	13.75289351
Volume	Decay	56	45.93836928	45.03463657	46.32903189	42.97677801	47.32025099
Volume	Decay	57	24.73531001	24.44490594	24.87495707	23.41165341	25.33130632
Volume	Decay	58	41.92068785	41.22176053	42.09413755	39.32632091	43.02757918
Volume	Decay	59	3.917745925	3.917745925	4.616673237	2.011680421	4.616673237
Volume	Decay	60	67.8325337	66.88385752	69.34394733	57.45506596	72.74020099
Volume	Decay	61	1.154168309	1.154168309	1.154168309	0.979436481	1.18528303
Volume	Decay	62	6.668528009	6.668528009	6.723843069	5.969600697	6.848301954
Volume	Decay	63	7.123354185	7.085528045	7.286476776	6.26258816	7.465103267
Volume	Decay	64	15.11937785	14.88933096	15.37469715	14.10218023	15.71246413
Volume	Decay	65	64.04282312	63.18569981	65.22529056	56.37978187	67.95937189
Volume	Decay	66	44.21655157	43.59813651	44.64282993	41.98158245	45.38218247
Volume	Decay	67	41.82096734	41.52920386	42.43289019	36.52634094	44.26666917
Volume	Decay	68	4.703155982	4.647840923	4.758471042	4.337206561	4.85554428
Volume	Decay	69	8.586812401	8.41741003	8.617927122	8.110296025	8.797943787
Volume	Decay	70	204.651977	202.6422578	206.3776821	196.9799452	209.2495274
Volume	Decay	71	27.63668322	27.11448822	28.05546764	25.8113516	28.81343908
Volume	Decay	72	11.6157715	11.39156692	11.74023039	10.69263961	12.05086475
Volume	Decay	73	13.63744812	13.6063334	14.30526071	11.70026789	15.00418802
Volume	Decay	74	36.38945311	36.10993347	36.64182808	26.01198537	40.33646888
Volume	Decay	75	119.3127801	118.7409842	121.0171754	102.3918072	127.0929035
Volume	Decay	76	29.42248648	28.96477783	29.54003099	27.18980201	29.93415079
Volume	Decay	77	5.257877853	5.257877853	5.313192913	4.772511664	5.399622694
Volume	Decay	78	9.755134322	9.699819262	9.879593207	9.00089195	10.05432504
Volume	Decay	79	3.206023081	3.206023081	3.206023081	2.720656892	3.292452862
Volume	Hollow	1	14.09893748	14.09893748	14.09893748	14.09893748	14.09893748
Volume	Hollow	2	15.21885872	15.21885872	15.21885872	15.21885872	15.21885872
Volume	Hollow	3	143.3212479	143.3212479	143.3212479	143.3212479	143.3212479
Volume	Hollow	4	25.66928309	25.66928309	25.66928309	25.66928309	25.66928309
Volume	Hollow	5	33.39783505	33.39783505	33.39783505	33.39783505	33.39783505
Volume	Hollow	6	13.41880604	13.41880604	13.41880604	13.41880604	13.41880604
Volume	Hollow	7	23.16979597	23.16979597	23.16979597	23.16979597	23.16979597
Volume	Hollow	8	11.31631597	11.31631597	11.31631597	5.545474421	11.82927966
Volume	Hollow	9	2.051854772	2.051854772	2.051854772	2.051854772	2.051854772
Volume	Hollow	10	12.82409233	12.82409233	12.82409233	12.82409233	12.82409233
Volume	Hollow	11	13.72177879	13.46529694	13.85001971	13.33705602	13.97826063
Volume	Hollow	12	1.154168309	1.154168309	1.154168309	1.154168309	1.154168309
Volume	Hollow	13	26.26635147	26.26635147	26.26635147	26.26635147	26.26635147
Volume	Hollow	14	30.96161487	30.96161487	31.60281949	30.06392841	32.11578318
Volume	Hollow	15	38.66039267	38.66039267	38.66039267	38.66039267	38.66039267
Volume	Hollow	16	81.86076791	81.33397545	81.99246603	75.93435276	82.51925848
Volume	Hollow	17	30.67835467	30.67835467	31.0048335	30.1342233	31.11365978
Volume	Hollow	18	12.57301824	12.57301824	12.68184452	12.02888687	13.11714962
Volume	Hollow	19	40.75903296	40.75903296	40.75903296	40.75903296	40.75903296
Volume	Hollow	20	12.47913832	12.47913832	12.47913832	12.47913832	12.47913832
Volume	Hollow	21	16.5430791	16.5430791	16.5430791	16.5430791	16.5430791
Volume	Hollow	22	9.489828321	9.489828321	9.489828321	9.489828321	9.489828321
Volume	Hollow	23	2.308336619	2.308336619	2.308336619	2.308336619	2.308336619
Volume	Hollow	24	3.292452862	3.292452862	3.292452862	3.292452862	3.292452862
Volume	Hollow	25	11.13356339	11.13356339	11.13356339	11.13356339	11.13356339
Volume	Hollow	26	2.720656892	2.720656892	2.720656892	2.720656892	2.720656892
Volume	Hollow	27	52.6174335	52.58626582	53.05273861	51.97622889	53.5657023
Volume	Hollow	28	11.13040531	11.13040531	11.13040531	11.13040531	11.13040531
Volume	Hollow	29	46.29653703	46.29653703	46.29653703	46.29653703	46.29653703
Volume	Hollow	30	25.70851358	25.70851358	25.8367545	25.32379081	25.8367545
Volume	Hollow	31	16.60933155	16.60933155	16.93581038	16.06520017	17.04463665
Volume	Hollow	32	49.89544102	49.89544102	49.89544102	49.89544102	49.89544102
Volume	Hollow	33	26.96040922	26.96040922	26.96040922	26.96040922	26.96040922
Volume	Hollow	34	142.2633767	142.2633767	142.2633767	142.2633767	142.2633767
Volume	Hollow	35	95.37726811	95.37726811	95.37726811	95.37726811	95.37726811
Volume	Hollow	36	34.43613559	34.43613559	34.43613559	34.43613559	34.43613559
Volume	Hollow	37	16.20998116	16.20998116	16.20998116	16.20998116	16.20998116
Volume	Hollow	38	49.00408461	49.00408461	49.00408461	49.00408461	49.00408461
Volume	Hollow	39	22.95512526	22.95512526	22.95512526	22.95512526	22.95512526
Volume	Hollow	40	9.489828321	9.489828321	9.489828321	9.489828321	9.489828321
Volume	Hollow	41	26.44522769	26.44522769	26.44522769	26.44522769	26.44522769
Volume	Hollow	42	30.37797066	30.37797066	30.37797066	30.37797066	30.37797066
Volume	Hollow	43	16.49658819	16.49658819	16.49658819	10.72574665	17.00955189
Volume	Hollow	44	8.976864628	8.976864628	8.976864628	8.976864628	8.976864628
Volume	Hollow	45	7.309732625	7.309732625	7.309732625	7.309732625	7.309732625
Volume	Hollow	46	30.83451803	30.83451803	30.83451803	22.67254735	32.57573844
Volume	Hollow	47	1.18528303	1.18528303	1.18528303	1.18528303	1.18528303
Volume	Hollow	48	95.31624118	95.31624118	95.31624118	95.31624118	95.31624118
Volume	Hollow	49	25.93427887	25.93427887	25.93427887	25.93427887	25.93427887
Volume	Hollow	50	59.19870081	59.19870081	59.19870081	59.19870081	59.19870081
Volume	Hollow	51	39.44413039	39.44413039	39.44413039	39.44413039	39.44413039
Volume	Hollow	52	22.51624998	22.51624998	22.51624998	22.51624998	22.51624998
Volume	Hollow	53	8.141305079	8.141305079	8.141305079	8.141305079	8.141305079
Volume	Hollow	54	12.11755686	12.11755686	12.11755686	8.308637215	12.22638314
Volume	Hollow	55	12.92577824	12.92577824	12.92577824	12.92577824	12.92577824
Volume	Hollow	56	45.93836928	45.93836928	45.93836928	45.93836928	45.93836928
Volume	Hollow	57	24.79062507	24.79062507	24.79062507	24.79062507	24.79062507
Volume	Hollow	58	41.95180257	41.95180257	41.95180257	41.95180257	41.95180257
Volume	Hollow	59	3.917745925	3.917745925	3.917745925	3.917745925	3.917745925
Volume	Hollow	60	67.61127347	67.61127347	67.61127347	67.61127347	67.61127347
Volume	Hollow	61	1.154168309	1.154168309	1.154168309	1.154168309	1.154168309
Volume	Hollow	62	6.668528009	6.668528009	6.668528009	6.668528009	6.668528009
Volume	Hollow	63	7.140843105	7.140843105	7.140843105	7.140843105	7.140843105
Volume	Hollow	64	15.06406279	15.06406279	15.60819417	14.30227886	16.04349927
Volume	Hollow	65	63.7240114	63.7240114	63.7240114	58.82682899	64.1593165
Volume	Hollow	66	44.17018583	43.96428632	44.60549094	42.98484984	45.11845463
Volume	Hollow	67	41.73453756	41.73453756	41.73453756	41.73453756	41.73453756
Volume	Hollow	68	4.703155982	4.703155982	5.029634809	4.159024604	5.138461085
Volume	Hollow	69	8.586812401	8.586812401	8.586812401	8.586812401	8.586812401
Volume	Hollow	70	205.603883	205.603883	205.603883	205.603883	205.603883
Volume	Hollow	71	27.17116504	27.17116504	27.17116504	27.17116504	27.17116504
Volume	Hollow	72	11.6157715	11.6157715	11.6157715	11.6157715	11.6157715
Volume	Hollow	73	13.6063334	13.6063334	13.6063334	13.6063334	13.6063334
Volume	Hollow	74	36.38945311	36.38945311	36.77417588	35.7482485	36.90241681
Volume	Hollow	75	119.2263504	119.2263504	119.2263504	106.7113287	122.7087912
Volume	Hollow	76	29.42248648	29.42248648	29.55072741	29.03776372	29.55072741
Volume	Hollow	77	5.257877853	5.257877853	5.257877853	5.257877853	5.257877853
Volume	Hollow	78	9.755134322	9.755134322	9.755134322	9.755134322	9.755134322
Volume	Hollow	79	3.206023081	3.206023081	3.206023081	3.206023081	3.206023081
Carbon	All	1	2.516	2.042	3.028	1.118	4.529
Carbon	All	2	2.473	1.822	3.162	0.634	4.919
Carbon	All	3	38.356	34.788	41.792	28.044	48.983
Carbon	All	4	3.588	2.338	4.856	-0.33	7.995
Carbon	All	5	4.243	1.502	7.146	-4.149	13.643
Carbon	All	6	1.909	1.486	2.483	0.78	3.884
Carbon	All	7	3.188	2.638	3.808	0.445	5.587
Carbon	All	8	1.369	0.231	2.669	-2.241	5.634
Carbon	All	9	0.268	0.007	0.567	-0.945	1.631
Carbon	All	10	1.753	-0.235	3.862	-4.459	8.394
Carbon	All	11	2.076	1.753	2.469	1.214	3.614
Carbon	All	12	0.149	0.002	0.319	-0.52	0.982
Carbon	All	13	3.622	2.788	4.521	0.949	6.708
Carbon	All	14	4.314	2.423	6.536	-2.792	12.866
Carbon	All	15	5.544	2.96	8.205	-4.765	17.023
Carbon	All	16	11.379	7.676	15.218	0.413	23.401
Carbon	All	17	3.437	2.105	4.838	-0.777	8.054
Carbon	All	18	1.532	1.075	2.057	-0.508	4.117
Carbon	All	19	5.73	2.668	8.864	-3.587	15.236
Carbon	All	20	1.604	0.92	2.304	-0.779	4.059
Carbon	All	21	2.978	2.288	3.692	1.002	5.437
Carbon	All	22	1.141	0.049	2.247	-2.785	5.235
Carbon	All	23	0.229	0.008	0.476	-0.532	1.237
Carbon	All	24	0.489	-0.117	1.067	-1.516	2.686
Carbon	All	25	1.502	0.938	2.103	-0.223	3.561
Carbon	All	26	0.198	0.137	0.242	-0.062	0.775
Carbon	All	27	6.69	3.415	10.116	-3.103	17.121
Carbon	All	28	0.927	0.125	1.754	-1.551	3.777
Carbon	All	29	8.267	7.336	9.273	5.728	11.651
Carbon	All	30	3.304	1.615	5.128	-2.011	9.297
Carbon	All	31	3.157	2.379	3.985	0.974	5.937
Carbon	All	32	5.628	1.709	9.765	-6.836	18.38
Carbon	All	33	4.381	1.814	6.905	-4.233	12.998
Carbon	All	34	21.441	11.51	31.007	-12.452	55.675
Carbon	All	35	8.649	4.355	12.963	-4.415	22.018
Carbon	All	36	3.833	0.869	6.859	-5.213	13.552
Carbon	All	37	1.991	1.391	2.619	0.192	4.302
Carbon	All	38	4.778	2.607	7.134	-1.97	12.094
Carbon	All	39	1.948	-0.533	4.441	-5.458	9.747
Carbon	All	40	1.641	1.269	2.084	0.705	3.272
Carbon	All	41	3.633	2.863	4.602	1.649	6.966
Carbon	All	42	5.241	3.61	6.905	0.497	10.518
Carbon	All	43	2.498	1.987	3.064	1.103	4.564
Carbon	All	44	1.284	1.027	1.605	0.597	2.522
Carbon	All	45	1.009	0.294	1.758	-1.361	3.689
Carbon	All	46	4.114	1.219	6.929	-4.299	13.047
Carbon	All	47	0.148	0.055	0.269	-0.187	0.734
Carbon	All	48	16.088	10.277	21.974	-4.364	34.94
Carbon	All	49	3.844	2.297	5.462	-1.365	9.856
Carbon	All	50	11.176	8.642	13.719	-1.722	22.333
Carbon	All	51	5.341	3.444	7.366	-1.557	12.929
Carbon	All	52	3.704	2.193	5.253	-2.423	9.998
Carbon	All	53	1.579	1.213	1.981	-0.05	3.698
Carbon	All	54	1.658	0.95	2.396	-0.499	4.215
Carbon	All	55	1.682	0.65	2.718	-1.321	5.198
Carbon	All	56	6.334	5.228	7.461	2.935	9.918
Carbon	All	57	3.857	1.356	6.367	-6.205	14.308
Carbon	All	58	7.277	2.786	11.551	-10.473	23.971
Carbon	All	59	0.37	0.075	0.753	-0.586	1.938
Carbon	All	60	7.819	5.069	10.695	0.014	16.889
Carbon	All	61	0.113	0.061	0.184	-0.088	0.5
Carbon	All	62	0.916	0.156	1.684	-2.014	4.098
Carbon	All	63	1.383	0.708	2.081	-0.859	4.059
Carbon	All	64	1.963	1.412	2.581	0.134	4.208
Carbon	All	65	9.532	8.206	10.968	5.849	14.046
Carbon	All	66	7.165	5.044	9.314	0.068	14.715
Carbon	All	67	5.18	2.118	8.538	-5.073	16.456
Carbon	All	68	0.729	0.535	0.949	0.053	1.771
Carbon	All	69	1.324	0.936	1.754	-0.187	3.113
Carbon	All	70	32.059	29.984	34.178	26.211	38.486
Carbon	All	71	3.471	3.087	3.932	2.407	5.182
Carbon	All	72	1.525	0.996	2.107	-0.079	3.572
Carbon	All	73	1.903	0.913	2.948	-1.285	5.534
Carbon	All	74	4.607	1.993	7.3	-5.572	15.934
Carbon	All	75	16.329	10.874	22.13	-2.056	36.964
Carbon	All	76	3.007	0.245	5.843	-5.466	11.877
Carbon	All	77	0.982	0.694	1.305	0.224	2.195
Carbon	All	78	1.386	0.481	2.293	-1.799	4.64
Carbon	All	79	0.451	0.253	0.667	-0.427	1.37
Carbon	Density	1	2.241	1.851	2.62	1.14	3.354
Carbon	Density	2	2.589	2.002	3.16	0.877	4.299
Carbon	Density	3	39.589	36.576	42.609	31.118	48.404
Carbon	Density	4	3.089	1.719	4.505	-1.064	7.125
Carbon	Density	5	4.021	1.338	6.686	-3.868	11.916
Carbon	Density	6	1.734	1.443	2.026	0.892	2.56
Carbon	Density	7	3.143	2.719	3.585	1.878	4.392
Carbon	Density	8	1.4	0.126	2.664	-2.404	5.075
Carbon	Density	9	0.239	-0.206	0.657	-1.039	1.49
Carbon	Density	10	1.875	-0.28	4.068	-4.435	8.208
Carbon	Density	11	2.604	2.175	3.029	1.356	3.83
Carbon	Density	12	0.131	-0.115	0.379	-0.581	0.836
Carbon	Density	13	3.705	2.673	4.698	0.847	6.556
Carbon	Density	14	4.612	1.829	7.373	-3.777	12.742
Carbon	Density	15	5.723	3.19	8.305	-1.735	13.016
Carbon	Density	16	11.721	7.628	15.881	-0.301	23.813
Carbon	Density	17	3.153	1.774	4.549	-0.808	7.221
Carbon	Density	18	1.646	1.159	2.142	0.269	3.075
Carbon	Density	19	6.095	2.99	9.146	-2.893	14.852
Carbon	Density	20	1.566	0.817	2.319	-0.634	3.773
Carbon	Density	21	2.978	2.333	3.613	1.088	4.825
Carbon	Density	22	0.982	-0.505	2.462	-3.295	5.237
Carbon	Density	23	0.228	-0.009	0.464	-0.456	0.909
Carbon	Density	24	0.522	-0.156	1.189	-1.417	2.446
Carbon	Density	25	1.444	0.8	2.095	-0.424	3.345
Carbon	Density	26	0.185	0.182	0.188	0.177	0.193
Carbon	Density	27	7.113	3.745	10.51	-2.586	17.054
Carbon	Density	28	0.827	0.116	1.547	-1.183	2.89
Carbon	Density	29	7.868	7.195	8.555	5.817	9.841
Carbon	Density	30	3.074	1.137	4.981	-2.515	8.481
Carbon	Density	31	3.213	2.537	3.943	1.202	5.311
Carbon	Density	32	5.503	0.058	11.06	-10.142	21.373
Carbon	Density	33	4.104	0.656	7.429	-5.566	13.744
Carbon	Density	34	21.397	7.816	34.628	-18.046	60.098
Carbon	Density	35	8.48	4.734	12.264	-2.218	19.202
Carbon	Density	36	3.809	0.681	6.855	-5.346	13.017
Carbon	Density	37	2.032	1.526	2.532	0.549	3.497
Carbon	Density	38	4.607	2.624	6.561	-1.022	10.295
Carbon	Density	39	1.838	-0.712	4.401	-5.467	9.226
Carbon	Density	40	2.121	1.721	2.502	1.001	3.189
Carbon	Density	41	4.726	3.32	6.151	0.741	8.833
Carbon	Density	42	5.659	3.887	7.438	0.401	10.913
Carbon	Density	43	2.384	2.029	2.752	1.329	3.473
Carbon	Density	44	1.13	0.993	1.266	0.727	1.528
Carbon	Density	45	0.868	-0.065	1.772	-1.795	3.56
Carbon	Density	46	4.585	1.983	7.189	-3.11	12.266
Carbon	Density	47	0.175	0.086	0.262	-0.08	0.426
Carbon	Density	48	16.82	11.746	21.787	2.25	31.42
Carbon	Density	49	3.88	2.463	5.255	-0.156	7.823
Carbon	Density	50	10.937	9.454	12.393	6.724	15.216
Carbon	Density	51	4.913	2.887	6.953	-0.912	10.827
Carbon	Density	52	2.718	0.505	4.989	-3.736	9.281
Carbon	Density	53	1.634	1.474	1.802	1.173	2.096
Carbon	Density	54	1.557	0.863	2.265	-0.446	3.562
Carbon	Density	55	1.609	0.672	2.542	-1.128	4.31
Carbon	Density	56	6.152	5.261	7.056	3.599	8.777
Carbon	Density	57	3.94	-0.272	8.135	-8	15.734
Carbon	Density	58	7.824	1.148	14.405	-11.521	26.657
Carbon	Density	59	0.37	0.092	0.649	-0.458	1.173
Carbon	Density	60	7.239	4.77	9.727	0.091	14.549
Carbon	Density	61	0.106	0.074	0.139	0.012	0.203
Carbon	Density	62	0.741	-0.312	1.825	-2.316	3.892
Carbon	Density	63	1.674	1.385	1.96	0.841	2.504
Carbon	Density	64	1.787	1.209	2.38	0.089	3.446
Carbon	Density	65	9.2	8.056	10.336	5.875	12.539
Carbon	Density	66	6.518	3.934	9.232	-1.3	14.213
Carbon	Density	67	4.49	1.638	7.406	-3.759	12.65
Carbon	Density	68	0.701	0.581	0.824	0.35	1.059
Carbon	Density	69	1.339	1.056	1.624	0.525	2.155
Carbon	Density	70	32.792	31.487	34.094	28.929	36.64
Carbon	Density	71	2.893	2.779	3.006	2.552	3.228
Carbon	Density	72	1.489	0.997	1.993	0.053	2.959
Carbon	Density	73	1.851	1.277	2.402	0.221	3.466
Carbon	Density	74	4.14	0.864	7.451	-5.47	13.634
Carbon	Density	75	14.828	8.603	20.846	-2.603	32.116
Carbon	Density	76	2.791	-0.016	5.617	-5.515	11.151
Carbon	Density	77	1.013	0.76	1.256	0.287	1.726
Carbon	Density	78	1.285	0.125	2.406	-2.018	4.601
Carbon	Density	79	0.445	0.284	0.609	-0.019	0.903
Carbon	Diameter	1	2.242	2.085	2.473	1.682	3.298
Carbon	Diameter	2	2.603	2.44	2.88	2.001	3.876
Carbon	Diameter	3	39.67	38.525	40.997	36.044	45.37
Carbon	Diameter	4	3.156	2.942	3.417	2.566	4.298
Carbon	Diameter	5	4.021	3.828	4.276	3.345	5.219
Carbon	Diameter	6	1.727	1.61	1.819	1.311	2.477
Carbon	Diameter	7	3.128	2.955	3.356	2.483	4.337
Carbon	Diameter	8	1.372	1.269	1.532	0.997	2.184
Carbon	Diameter	9	0.236	0.236	0.236	0.133	0.53
Carbon	Diameter	10	1.872	1.872	1.872	1.516	2.696
Carbon	Diameter	11	2.599	2.429	2.841	1.943	4.031
Carbon	Diameter	12	0.133	0.133	0.133	0.059	0.368
Carbon	Diameter	13	3.728	3.513	4.006	3.001	4.986
Carbon	Diameter	14	4.721	4.435	5.083	3.882	6.403
Carbon	Diameter	15	5.742	5.513	6.041	4.798	7.273
Carbon	Diameter	16	11.954	11.46	12.561	10.56	14.205
Carbon	Diameter	17	3.168	3.006	3.379	2.63	4.088
Carbon	Diameter	18	1.644	1.525	1.798	1.239	2.483
Carbon	Diameter	19	6.028	5.697	6.403	5.047	7.727
Carbon	Diameter	20	1.561	1.447	1.695	1.157	2.455
Carbon	Diameter	21	2.985	2.753	3.118	2.304	4.226
Carbon	Diameter	22	0.97	0.881	0.97	0.62	1.441
Carbon	Diameter	23	0.232	0.182	0.232	0.103	0.5
Carbon	Diameter	24	0.504	0.504	0.504	0.323	0.988
Carbon	Diameter	25	1.448	1.337	1.612	1.016	2.309
Carbon	Diameter	26	0.185	0.185	0.185	0.118	0.363
Carbon	Diameter	27	7.274	6.906	7.715	6.216	9.208
Carbon	Diameter	28	0.852	0.783	0.944	0.634	1.412
Carbon	Diameter	29	8.04	7.615	8.568	6.848	10.129
Carbon	Diameter	30	3.085	2.91	3.306	2.508	4.169
Carbon	Diameter	31	3.257	3.175	3.362	2.554	4.523
Carbon	Diameter	32	5.514	5.22	5.853	4.724	6.99
Carbon	Diameter	33	4.119	3.879	4.385	3.299	5.512
Carbon	Diameter	34	21.381	20.815	22.049	19.499	24.206
Carbon	Diameter	35	8.486	8.185	8.837	7.604	9.903
Carbon	Diameter	36	3.874	3.679	4.153	3.227	5.095
Carbon	Diameter	37	2.035	1.91	2.233	1.569	2.995
Carbon	Diameter	38	4.644	4.43	4.909	4.013	5.78
Carbon	Diameter	39	1.775	1.676	1.884	1.408	2.41
Carbon	Diameter	40	2.111	1.94	2.339	1.426	3.566
Carbon	Diameter	41	4.739	4.636	4.871	3.926	6.122
Carbon	Diameter	42	5.633	5.403	5.875	4.616	7.239
Carbon	Diameter	43	2.411	2.239	2.673	1.871	3.658
Carbon	Diameter	44	1.127	1.02	1.21	0.776	1.781
Carbon	Diameter	45	0.84	0.737	0.972	0.56	1.414
Carbon	Diameter	46	4.634	4.403	4.923	3.8	6.077
Carbon	Diameter	47	0.173	0.173	0.173	0.077	0.482
Carbon	Diameter	48	16.876	16.327	17.529	15.057	19.751
Carbon	Diameter	49	3.852	3.631	4.097	3.093	5.291
Carbon	Diameter	50	10.959	10.461	11.436	9.406	13.286
Carbon	Diameter	51	4.911	4.667	5.179	4.145	6.324
Carbon	Diameter	52	2.757	2.57	2.978	2.213	3.788
Carbon	Diameter	53	1.638	1.418	1.858	1.136	2.773
Carbon	Diameter	54	1.547	1.437	1.73	1.125	2.581
Carbon	Diameter	55	1.596	1.471	1.798	1.194	2.637
Carbon	Diameter	56	6.159	5.886	6.513	5.238	7.791
Carbon	Diameter	57	3.863	3.635	4.147	3.079	5.279
Carbon	Diameter	58	7.799	7.533	8.114	6.62	9.738
Carbon	Diameter	59	0.37	0.37	0.37	0.257	0.657
Carbon	Diameter	60	7.296	7.021	7.603	6.391	8.828
Carbon	Diameter	61	0.107	0.107	0.107	0.048	0.298
Carbon	Diameter	62	0.766	0.663	0.766	0.501	1.252
Carbon	Diameter	63	1.671	1.49	1.924	1.128	2.902
Carbon	Diameter	64	1.792	1.661	1.976	1.367	2.721
Carbon	Diameter	65	9.245	8.883	9.703	8.05	11.333
Carbon	Diameter	66	6.641	6.266	7.089	5.618	8.667
Carbon	Diameter	67	4.509	4.288	4.754	3.8	5.636
Carbon	Diameter	68	0.702	0.625	0.784	0.421	1.344
Carbon	Diameter	69	1.337	1.252	1.455	0.917	2.063
Carbon	Diameter	70	33.066	32.218	34.071	30.61	36.677
Carbon	Diameter	71	2.922	2.736	3.146	2.326	4.004
Carbon	Diameter	72	1.496	1.354	1.67	1.09	2.371
Carbon	Diameter	73	1.836	1.688	2.011	1.39	2.754
Carbon	Diameter	74	4.17	3.978	4.426	3.536	5.402
Carbon	Diameter	75	14.752	14.342	15.214	13.298	16.878
Carbon	Diameter	76	2.787	2.623	2.988	2.281	3.895
Carbon	Diameter	77	1.013	0.84	1.013	0.618	1.828
Carbon	Diameter	78	1.221	1.117	1.353	0.893	1.941
Carbon	Diameter	79	0.45	0.45	0.45	0.288	0.881
Carbon	Decay	1	2.424	2.325	2.572	2.191	2.9
Carbon	Decay	2	2.584	2.408	2.733	1.928	3.043
Carbon	Decay	3	37.674	36.339	39.202	32.281	40.377
Carbon	Decay	4	3.33	3.148	3.539	2.868	3.987
Carbon	Decay	5	4.17	3.975	4.461	3.059	5.036
Carbon	Decay	6	1.727	1.727	1.935	1.445	2.992
Carbon	Decay	7	3.128	3.014	3.232	1.829	3.785
Carbon	Decay	8	1.372	1.306	1.458	1.006	1.702
Carbon	Decay	9	0.236	0.236	0.236	0.187	0.42
Carbon	Decay	10	1.872	1.872	1.872	1.008	2.421
Carbon	Decay	11	2.599	2.428	2.722	2.018	2.924
Carbon	Decay	12	0.133	0.133	0.133	0.105	0.236
Carbon	Decay	13	3.732	3.612	3.921	2.903	4.261
Carbon	Decay	14	4.443	4.051	4.672	3.623	5.116
Carbon	Decay	15	5.786	5.632	5.991	3.667	6.405
Carbon	Decay	16	11.161	10.68	11.66	9.758	12.559
Carbon	Decay	17	3.488	3.198	3.875	2.556	4.593
Carbon	Decay	18	1.71	1.644	1.851	1.44	2.211
Carbon	Decay	19	5.849	5.092	6.028	4.72	6.675
Carbon	Decay	20	1.561	1.533	1.658	1.2	1.883
Carbon	Decay	21	2.985	2.936	3.204	2.225	3.489
Carbon	Decay	22	0.97	0.97	1.163	0.82	1.726
Carbon	Decay	23	0.232	0.232	0.263	0.162	0.332
Carbon	Decay	24	0.504	0.369	0.504	0.369	0.691
Carbon	Decay	25	1.49	1.429	1.531	1.279	1.668
Carbon	Decay	26	0.185	0.185	0.344	0.095	0.344
Carbon	Decay	27	6.564	6.14	6.98	5.375	7.688
Carbon	Decay	28	0.907	0.852	0.977	0.777	1.116
Carbon	Decay	29	8.068	7.754	8.387	7.004	8.975
Carbon	Decay	30	3.235	3.085	3.431	2.734	4.017
Carbon	Decay	31	3.257	2.847	3.293	2.783	4.084
Carbon	Decay	32	5.341	5.18	5.514	4.842	6.646
Carbon	Decay	33	4.179	4.119	4.344	3.654	5.429
Carbon	Decay	34	21.351	20.557	21.978	17.286	23.256
Carbon	Decay	35	9.028	8.688	9.432	8.036	10.3
Carbon	Decay	36	3.879	3.671	4.17	3.235	5.047
Carbon	Decay	37	2.154	2.035	2.351	1.595	2.645
Carbon	Decay	38	4.945	4.66	5.298	4.168	6.011
Carbon	Decay	39	1.837	1.775	2.27	1.592	2.897
Carbon	Decay	40	2.03	1.854	2.111	1.197	2.111
Carbon	Decay	41	4.843	4.739	5.028	2.78	5.875
Carbon	Decay	42	5.633	3.939	5.736	3.655	7.021
Carbon	Decay	43	2.433	2.331	2.609	2.089	3.333
Carbon	Decay	44	1.127	1.127	1.453	1.002	1.922
Carbon	Decay	45	0.84	0.84	1.024	0.742	1.311
Carbon	Decay	46	4.514	4.139	4.71	3.622	5.351
Carbon	Decay	47	0.173	0.143	0.173	0.143	0.199
Carbon	Decay	48	15.938	14.958	16.575	12.529	17.459
Carbon	Decay	49	3.775	3.436	3.88	3.087	4.308
Carbon	Decay	50	10.489	9.81	10.959	8.897	11.638
Carbon	Decay	51	4.988	4.851	5.774	4.115	6.749
Carbon	Decay	52	2.877	2.757	3.354	2.501	4.215
Carbon	Decay	53	1.515	1.264	1.638	1.072	1.845
Carbon	Decay	54	1.563	1.493	1.745	1.289	2.057
Carbon	Decay	55	1.648	1.578	1.753	1.379	1.923
Carbon	Decay	56	6.294	5.938	6.629	5.154	7.256
Carbon	Decay	57	3.844	3.742	4.013	3.556	4.307
Carbon	Decay	58	7.696	5.314	7.854	4.811	9.711
Carbon	Decay	59	0.37	0.37	0.37	0.183	0.721
Carbon	Decay	60	7.675	7.296	8.405	6.074	9.768
Carbon	Decay	61	0.107	0.107	0.107	0.085	0.191
Carbon	Decay	62	0.766	0.766	0.95	0.656	1.364
Carbon	Decay	63	1.528	1.421	1.671	1.18	1.797
Carbon	Decay	64	1.814	1.715	2.001	1.486	2.327
Carbon	Decay	65	9.556	9.157	10.015	8.072	11.254
Carbon	Decay	66	6.57	6.325	6.935	5.889	7.82
Carbon	Decay	67	4.797	4.509	5.375	3.828	6.306
Carbon	Decay	68	0.702	0.643	0.718	0.569	0.937
Carbon	Decay	69	1.337	1.155	1.385	1.055	1.769
Carbon	Decay	70	31.863	30.581	32.988	27.854	34.961
Carbon	Decay	71	3.402	3.195	3.655	2.844	4.204
Carbon	Decay	72	1.496	1.431	1.62	1.153	1.792
Carbon	Decay	73	1.967	1.836	2.253	1.497	2.773
Carbon	Decay	74	4.344	4.16	4.666	3.232	5.218
Carbon	Decay	75	15.107	14.743	16.228	12.94	22.397
Carbon	Decay	76	2.787	2.655	3.257	2.358	3.914
Carbon	Decay	77	1.013	1.013	1.093	0.723	1.219
Carbon	Decay	78	1.221	1.169	1.404	1.059	1.767
Carbon	Decay	79	0.45	0.45	0.45	0.207	0.567
Carbon	Collapse	1	2.25	2.205	2.291	2.049	2.357
Carbon	Collapse	2	2.604	2.521	2.672	2.353	2.778
Carbon	Collapse	3	40.012	39.815	40.221	39.473	40.666
Carbon	Collapse	4	3.104	3.027	3.172	2.877	3.293
Carbon	Collapse	5	4.047	3.886	4.177	3.546	4.392
Carbon	Collapse	6	1.758	1.642	1.819	1.432	1.949
Carbon	Collapse	7	3.166	2.999	3.259	2.706	3.444
Carbon	Collapse	8	1.381	1.328	1.422	1.224	1.489
Carbon	Collapse	9	0.244	0.22	0.25	0.182	0.275
Carbon	Collapse	10	1.94	1.747	1.986	1.448	2.184
Carbon	Collapse	11	2.605	2.52	2.68	2.352	2.805
Carbon	Collapse	12	0.137	0.124	0.141	0.103	0.155
Carbon	Collapse	13	3.713	3.583	3.828	3.317	4.003
Carbon	Collapse	14	4.697	4.579	4.799	4.315	4.954
Carbon	Collapse	15	5.798	5.514	5.985	4.988	6.324
Carbon	Collapse	16	11.815	11.669	11.939	11.34	12.156
Carbon	Collapse	17	3.18	2.992	3.347	2.608	3.618
Carbon	Collapse	18	1.644	1.518	1.783	1.281	1.976
Carbon	Collapse	19	6.075	5.983	6.158	5.653	6.282
Carbon	Collapse	20	1.578	1.487	1.656	1.293	1.765
Carbon	Collapse	21	2.999	2.867	3.126	2.586	3.29
Carbon	Collapse	22	0.98	0.924	1.023	0.813	1.088
Carbon	Collapse	23	0.233	0.222	0.244	0.198	0.258
Carbon	Collapse	24	0.511	0.491	0.521	0.397	0.547
Carbon	Collapse	25	1.46	1.431	1.484	1.375	1.528
Carbon	Collapse	26	0.196	0.157	0.216	0.067	0.239
Carbon	Collapse	27	7.221	7.106	7.324	6.838	7.485
Carbon	Collapse	28	0.845	0.802	0.881	0.706	0.934
Carbon	Collapse	29	7.888	7.707	8.053	7.342	8.337
Carbon	Collapse	30	3.112	2.933	3.268	2.542	3.482
Carbon	Collapse	31	3.28	3.181	3.377	2.673	3.499
Carbon	Collapse	32	5.481	5.355	5.587	5.106	5.763
Carbon	Collapse	33	4.138	4.031	4.238	3.635	4.387
Carbon	Collapse	34	21.441	20.913	21.893	19.721	22.625
Carbon	Collapse	35	8.484	8.132	8.811	7.457	9.332
Carbon	Collapse	36	3.878	3.731	4.014	3.454	4.247
Carbon	Collapse	37	2.047	1.947	2.135	1.734	2.265
Carbon	Collapse	38	4.622	4.386	4.852	3.91	5.231
Carbon	Collapse	39	1.784	1.712	1.851	1.569	1.946
Carbon	Collapse	40	2.135	2.025	2.213	1.809	2.342
Carbon	Collapse	41	4.865	4.472	5.006	3.846	5.382
Carbon	Collapse	42	5.667	5.513	5.821	4.774	6.023
Carbon	Collapse	43	2.414	2.33	2.484	2.166	2.599
Carbon	Collapse	44	1.133	1.085	1.179	0.982	1.243
Carbon	Collapse	45	0.842	0.81	0.873	0.744	0.919
Carbon	Collapse	46	4.656	4.443	4.85	3.975	5.132
Carbon	Collapse	47	0.176	0.169	0.179	0.137	0.188
Carbon	Collapse	48	16.93	16.766	17.087	16.391	17.411
Carbon	Collapse	49	3.873	3.782	3.961	3.388	4.093
Carbon	Collapse	50	11.055	10.947	11.161	10.596	11.372
Carbon	Collapse	51	4.973	4.581	5.308	3.761	5.724
Carbon	Collapse	52	2.768	2.66	2.86	2.45	3.004
Carbon	Collapse	53	1.655	1.622	1.681	1.467	1.716
Carbon	Collapse	54	1.564	1.502	1.614	1.367	1.682
Carbon	Collapse	55	1.604	1.542	1.658	1.415	1.745
Carbon	Collapse	56	6.175	6.011	6.331	5.676	6.596
Carbon	Collapse	57	3.879	3.788	3.966	3.429	4.091
Carbon	Collapse	58	7.843	7.623	8.064	6.625	8.359
Carbon	Collapse	59	0.402	0.328	0.439	0.164	0.484
Carbon	Collapse	60	7.34	6.996	7.625	6.275	8.032
Carbon	Collapse	61	0.111	0.1	0.114	0.083	0.125
Carbon	Collapse	62	0.774	0.734	0.807	0.652	0.856
Carbon	Collapse	63	1.68	1.629	1.72	1.518	1.777
Carbon	Collapse	64	1.799	1.742	1.849	1.622	1.932
Carbon	Collapse	65	9.303	8.882	9.647	8.009	10.174
Carbon	Collapse	66	6.556	6.425	6.677	6.155	6.884
Carbon	Collapse	67	4.557	4.298	4.76	3.749	5.052
Carbon	Collapse	68	0.706	0.679	0.729	0.619	0.762
Carbon	Collapse	69	1.345	1.305	1.385	1.108	1.435
Carbon	Collapse	70	32.88	32.365	33.369	31.306	34.24
Carbon	Collapse	71	2.899	2.822	2.971	2.654	3.093
Carbon	Collapse	72	1.5	1.442	1.554	1.321	1.634
Carbon	Collapse	73	1.855	1.722	1.968	1.44	2.12
Carbon	Collapse	74	4.297	3.828	4.566	2.774	4.865
Carbon	Collapse	75	14.874	14.004	15.634	12.145	16.561
Carbon	Collapse	76	2.795	2.707	2.876	2.522	3.002
Carbon	Collapse	77	1.019	0.971	1.065	0.866	1.126
Carbon	Collapse	78	1.226	1.182	1.266	1.086	1.329
Carbon	Collapse	79	0.466	0.42	0.477	0.348	0.525
Carbon	Species	1	2.483	2.439	2.636	2.242	2.757
Carbon	Species	2	2.467	2.175	2.59	2.165	2.735
Carbon	Species	3	39.921	39.747	40.249	39.577	40.777
Carbon	Species	4	3.275	3.173	3.409	3.054	3.701
Carbon	Species	5	4.034	3.99	4.101	3.765	4.499
Carbon	Species	6	1.731	1.727	1.75	1.701	2.689
Carbon	Species	7	3.146	3.128	3.214	3.115	3.244
Carbon	Species	8	1.428	1.372	1.584	1.366	1.803
Carbon	Species	9	0.236	0.236	0.27	0.213	0.389
Carbon	Species	10	1.872	1.872	1.872	1.872	1.872
Carbon	Species	11	1.902	1.789	2.023	1.789	2.25
Carbon	Species	12	0.133	0.133	0.152	0.12	0.219
Carbon	Species	13	3.637	3.594	3.707	3.246	3.751
Carbon	Species	14	4.65	4.591	4.703	4.47	4.794
Carbon	Species	15	5.696	5.644	5.743	5.257	6.066
Carbon	Species	16	12.013	11.93	12.139	11.694	12.651
Carbon	Species	17	3.003	3.003	3.003	2.967	3.422
Carbon	Species	18	1.374	1.374	1.374	1.297	1.651
Carbon	Species	19	6.028	6.028	6.146	6.028	6.449
Carbon	Species	20	1.561	1.561	1.561	1.27	1.815
Carbon	Species	21	2.985	2.985	3.037	2.962	3.288
Carbon	Species	22	0.97	0.97	1.075	0.9	1.44
Carbon	Species	23	0.232	0.232	0.232	0.232	0.275
Carbon	Species	24	0.504	0.504	0.504	0.504	0.638
Carbon	Species	25	1.466	1.466	1.466	1.466	1.469
Carbon	Species	26	0.185	0.185	0.185	0.185	0.185
Carbon	Species	27	7.106	7.106	7.196	6.945	7.8
Carbon	Species	28	0.838	0.838	0.838	0.82	0.915
Carbon	Species	29	7.932	7.875	7.988	7.875	8.21
Carbon	Species	30	2.997	2.896	3.132	2.661	3.541
Carbon	Species	31	3.264	3.245	3.282	2.724	3.357
Carbon	Species	32	5.657	5.657	5.657	5.657	5.657
Carbon	Species	33	4.224	4.224	4.224	4.224	4.224
Carbon	Species	34	21.267	21.267	21.267	21.267	21.267
Carbon	Species	35	8.048	8.048	8.048	7.956	8.438
Carbon	Species	36	3.626	3.622	3.651	3.254	3.933
Carbon	Species	37	1.872	1.805	1.918	1.591	1.994
Carbon	Species	38	4.338	4.338	4.361	4.294	4.715
Carbon	Species	39	1.775	1.775	1.775	1.703	2.083
Carbon	Species	40	1.816	1.451	2.005	1.24	2.111
Carbon	Species	41	3.392	3.392	3.392	3.392	3.392
Carbon	Species	42	5.766	5.734	5.821	4.828	5.973
Carbon	Species	43	2.335	2.236	2.427	2.113	3.114
Carbon	Species	44	1.134	1.127	1.144	1.127	1.559
Carbon	Species	45	0.894	0.84	1.024	0.804	1.231
Carbon	Species	46	4.147	4.147	4.265	3.895	4.779
Carbon	Species	47	0.173	0.173	0.173	0.173	0.196
Carbon	Species	48	16.901	16.827	17.056	16.505	17.601
Carbon	Species	49	3.886	3.852	4.083	3.6	4.343
Carbon	Species	50	11.419	10.959	12.009	10.781	13.287
Carbon	Species	51	4.911	4.838	5.013	4.428	5.228
Carbon	Species	52	3.428	3.408	3.582	3.293	4.201
Carbon	Species	53	1.692	1.638	1.782	1.638	1.976
Carbon	Species	54	1.547	1.547	1.548	1.417	1.728
Carbon	Species	55	1.596	1.596	1.607	1.504	1.665
Carbon	Species	56	6.159	6.159	6.163	6.159	6.18
Carbon	Species	57	3.863	3.863	3.888	3.826	3.963
Carbon	Species	58	7.749	7.474	7.93	6.359	9.748
Carbon	Species	59	0.37	0.37	0.37	0.37	0.37
Carbon	Species	60	7.212	7.212	7.386	7.212	7.561
Carbon	Species	61	0.107	0.107	0.107	0.107	0.226
Carbon	Species	62	0.801	0.766	0.919	0.715	1.162
Carbon	Species	63	1.467	1.399	1.549	1.295	1.69
Carbon	Species	64	1.803	1.792	2.003	1.792	2.269
Carbon	Species	65	9.241	9.241	9.241	9.241	9.581
Carbon	Species	66	6.721	6.533	6.98	6.241	7.649
Carbon	Species	67	4.814	4.623	5.124	4.252	5.868
Carbon	Species	68	0.702	0.702	0.709	0.622	0.826
Carbon	Species	69	1.337	1.337	1.364	1.09	1.716
Carbon	Species	70	32.842	32.842	32.842	32.842	32.842
Carbon	Species	71	2.893	2.893	2.893	2.893	2.893
Carbon	Species	72	1.496	1.496	1.513	1.331	1.683
Carbon	Species	73	1.633	1.633	1.65	1.568	1.719
Carbon	Species	74	4.339	4.174	4.498	3.589	4.798
Carbon	Species	75	14.837	14.526	15.253	13.666	20.742
Carbon	Species	76	2.787	2.787	2.787	2.714	3.095
Carbon	Species	77	1.013	1.013	1.013	1.013	1.013
Carbon	Species	78	1.292	1.226	1.379	1.17	1.685
Carbon	Species	79	0.45	0.45	0.45	0.248	0.626
Carbon	Hollow	1	2.242	2.242	2.242	2.242	2.242
Carbon	Hollow	2	2.59	2.59	2.59	2.59	2.59
Carbon	Hollow	3	39.642	39.642	39.642	39.642	39.642
Carbon	Hollow	4	3.099	3.099	3.099	3.099	3.099
Carbon	Hollow	5	4.021	4.021	4.021	4.021	4.021
Carbon	Hollow	6	1.727	1.727	1.727	1.727	1.727
Carbon	Hollow	7	3.128	3.128	3.128	3.128	3.128
Carbon	Hollow	8	1.372	1.372	1.372	0.707	1.431
Carbon	Hollow	9	0.236	0.236	0.236	0.236	0.236
Carbon	Hollow	10	1.872	1.872	1.872	1.872	1.872
Carbon	Hollow	11	2.599	2.55	2.623	2.526	2.647
Carbon	Hollow	12	0.133	0.133	0.133	0.133	0.133
Carbon	Hollow	13	3.701	3.701	3.701	3.701	3.701
Carbon	Hollow	14	4.672	4.672	4.783	4.517	4.872
Carbon	Hollow	15	5.742	5.742	5.742	5.742	5.742
Carbon	Hollow	16	11.766	11.696	11.784	10.972	11.855
Carbon	Hollow	17	3.168	3.168	3.19	3.131	3.197
Carbon	Hollow	18	1.644	1.644	1.657	1.584	1.705
Carbon	Hollow	19	6.028	6.028	6.028	6.028	6.028
Carbon	Hollow	20	1.561	1.561	1.561	1.561	1.561
Carbon	Hollow	21	2.985	2.985	2.985	2.985	2.985
Carbon	Hollow	22	0.97	0.97	0.97	0.97	0.97
Carbon	Hollow	23	0.232	0.232	0.232	0.232	0.232
Carbon	Hollow	24	0.504	0.504	0.504	0.504	0.504
Carbon	Hollow	25	1.448	1.448	1.448	1.448	1.448
Carbon	Hollow	26	0.185	0.185	0.185	0.185	0.185
Carbon	Hollow	27	7.196	7.196	7.269	7.075	7.325
Carbon	Hollow	28	0.838	0.838	0.838	0.838	0.838
Carbon	Hollow	29	7.875	7.875	7.875	7.875	7.875
Carbon	Hollow	30	3.085	3.085	3.1	3.041	3.1
Carbon	Hollow	31	3.257	3.257	3.292	3.198	3.303
Carbon	Hollow	32	5.466	5.466	5.466	5.466	5.466
Carbon	Hollow	33	4.119	4.119	4.119	4.119	4.119
Carbon	Hollow	34	21.351	21.351	21.351	21.351	21.351
Carbon	Hollow	35	8.453	8.453	8.453	8.453	8.453
Carbon	Hollow	36	3.873	3.873	3.873	3.873	3.873
Carbon	Hollow	37	2.035	2.035	2.035	2.035	2.035
Carbon	Hollow	38	4.61	4.61	4.61	4.61	4.61
Carbon	Hollow	39	1.775	1.775	1.775	1.775	1.775
Carbon	Hollow	40	2.111	2.111	2.111	2.111	2.111
Carbon	Hollow	41	4.739	4.739	4.739	4.739	4.739
Carbon	Hollow	42	5.633	5.633	5.633	5.633	5.633
Carbon	Hollow	43	2.405	2.405	2.405	1.653	2.472
Carbon	Hollow	44	1.127	1.127	1.127	1.127	1.127
Carbon	Hollow	45	0.84	0.84	0.84	0.84	0.84
Carbon	Hollow	46	4.634	4.634	4.634	3.759	4.821
Carbon	Hollow	47	0.173	0.173	0.173	0.173	0.173
Carbon	Hollow	48	16.827	16.827	16.827	16.827	16.827
Carbon	Hollow	49	3.852	3.852	3.852	3.852	3.852
Carbon	Hollow	50	10.959	10.959	10.959	10.959	10.959
Carbon	Hollow	51	4.911	4.911	4.911	4.911	4.911
Carbon	Hollow	52	2.757	2.757	2.757	2.757	2.757
Carbon	Hollow	53	1.638	1.638	1.638	1.638	1.638
Carbon	Hollow	54	1.547	1.547	1.547	1.257	1.556
Carbon	Hollow	55	1.596	1.596	1.596	1.596	1.596
Carbon	Hollow	56	6.159	6.159	6.159	6.159	6.159
Carbon	Hollow	57	3.863	3.863	3.863	3.863	3.863
Carbon	Hollow	58	7.799	7.799	7.799	7.799	7.799
Carbon	Hollow	59	0.37	0.37	0.37	0.37	0.37
Carbon	Hollow	60	7.296	7.296	7.296	7.296	7.296
Carbon	Hollow	61	0.107	0.107	0.107	0.107	0.107
Carbon	Hollow	62	0.766	0.766	0.766	0.766	0.766
Carbon	Hollow	63	1.671	1.671	1.671	1.671	1.671
Carbon	Hollow	64	1.792	1.792	1.839	1.726	1.877
Carbon	Hollow	65	9.241	9.241	9.241	8.665	9.292
Carbon	Hollow	66	6.525	6.501	6.572	6.408	6.63
Carbon	Hollow	67	4.509	4.509	4.509	4.509	4.509
Carbon	Hollow	68	0.702	0.702	0.737	0.644	0.749
Carbon	Hollow	69	1.337	1.337	1.337	1.337	1.337
Carbon	Hollow	70	32.842	32.842	32.842	32.842	32.842
Carbon	Hollow	71	2.893	2.893	2.893	2.893	2.893
Carbon	Hollow	72	1.496	1.496	1.496	1.496	1.496
Carbon	Hollow	73	1.836	1.836	1.836	1.836	1.836
Carbon	Hollow	74	4.16	4.16	4.205	4.087	4.219
Carbon	Hollow	75	14.752	14.752	14.752	13.41	15.125
Carbon	Hollow	76	2.787	2.787	2.809	2.72	2.809
Carbon	Hollow	77	1.013	1.013	1.013	1.013	1.013
Carbon	Hollow	78	1.221	1.221	1.221	1.221	1.221
Carbon	Hollow	79	0.45	0.45	0.45	0.45	0.45
Carbon	Carbon	1	2.241	2.234	2.249	2.22	2.263
Carbon	Carbon	2	2.59	2.583	2.597	2.569	2.611
Carbon	Carbon	3	39.643	39.548	39.736	39.364	39.923
Carbon	Carbon	4	3.099	3.093	3.104	3.082	3.115
Carbon	Carbon	5	4.021	4.008	4.034	3.982	4.059
Carbon	Carbon	6	1.727	1.719	1.735	1.702	1.751
Carbon	Carbon	7	3.128	3.116	3.141	3.092	3.165
Carbon	Carbon	8	1.372	1.367	1.376	1.359	1.385
Carbon	Carbon	9	0.236	0.234	0.237	0.232	0.24
Carbon	Carbon	10	1.872	1.861	1.884	1.84	1.905
Carbon	Carbon	11	2.598	2.591	2.606	2.577	2.62
Carbon	Carbon	12	0.133	0.132	0.133	0.13	0.135
Carbon	Carbon	13	3.701	3.691	3.711	3.672	3.73
Carbon	Carbon	14	4.672	4.661	4.684	4.638	4.705
Carbon	Carbon	15	5.741	5.722	5.761	5.685	5.798
Carbon	Carbon	16	11.766	11.745	11.786	11.708	11.826
Carbon	Carbon	17	3.168	3.159	3.176	3.143	3.192
Carbon	Carbon	18	1.644	1.639	1.649	1.63	1.658
Carbon	Carbon	19	6.027	6.012	6.044	5.981	6.075
Carbon	Carbon	20	1.561	1.556	1.566	1.546	1.576
Carbon	Carbon	21	2.985	2.974	2.997	2.951	3.019
Carbon	Carbon	22	0.97	0.965	0.974	0.957	0.983
Carbon	Carbon	23	0.232	0.231	0.233	0.229	0.234
Carbon	Carbon	24	0.504	0.501	0.507	0.496	0.513
Carbon	Carbon	25	1.448	1.443	1.453	1.434	1.462
Carbon	Carbon	26	0.185	0.184	0.186	0.182	0.188
Carbon	Carbon	27	7.197	7.182	7.212	7.153	7.239
Carbon	Carbon	28	0.838	0.836	0.84	0.832	0.843
Carbon	Carbon	29	7.875	7.861	7.888	7.835	7.913
Carbon	Carbon	30	3.085	3.077	3.093	3.062	3.108
Carbon	Carbon	31	3.257	3.239	3.274	3.207	3.305
Carbon	Carbon	32	5.466	5.454	5.478	5.432	5.499
Carbon	Carbon	33	4.119	4.103	4.135	4.073	4.165
Carbon	Carbon	34	21.351	21.296	21.404	21.192	21.51
Carbon	Carbon	35	8.453	8.439	8.467	8.413	8.493
Carbon	Carbon	36	3.873	3.862	3.883	3.842	3.902
Carbon	Carbon	37	2.035	2.029	2.041	2.019	2.052
Carbon	Carbon	38	4.61	4.601	4.619	4.583	4.636
Carbon	Carbon	39	1.775	1.769	1.782	1.757	1.793
Carbon	Carbon	40	2.111	2.102	2.12	2.084	2.137
Carbon	Carbon	41	4.739	4.713	4.764	4.665	4.811
Carbon	Carbon	42	5.633	5.607	5.659	5.557	5.71
Carbon	Carbon	43	2.405	2.398	2.412	2.385	2.425
Carbon	Carbon	44	1.127	1.123	1.131	1.114	1.14
Carbon	Carbon	45	0.84	0.837	0.843	0.831	0.848
Carbon	Carbon	46	4.634	4.618	4.649	4.589	4.678
Carbon	Carbon	47	0.173	0.173	0.174	0.171	0.176
Carbon	Carbon	48	16.828	16.775	16.882	16.673	16.983
Carbon	Carbon	49	3.852	3.838	3.865	3.812	3.891
Carbon	Carbon	50	10.959	10.925	10.994	10.858	11.061
Carbon	Carbon	51	4.911	4.897	4.925	4.87	4.953
Carbon	Carbon	52	2.757	2.748	2.766	2.731	2.783
Carbon	Carbon	53	1.638	1.632	1.644	1.621	1.656
Carbon	Carbon	54	1.548	1.543	1.552	1.536	1.56
Carbon	Carbon	55	1.596	1.592	1.6	1.585	1.608
Carbon	Carbon	56	6.16	6.147	6.172	6.123	6.196
Carbon	Carbon	57	3.864	3.851	3.876	3.826	3.901
Carbon	Carbon	58	7.799	7.763	7.835	7.693	7.903
Carbon	Carbon	59	0.369	0.367	0.372	0.364	0.375
Carbon	Carbon	60	7.296	7.279	7.313	7.245	7.346
Carbon	Carbon	61	0.107	0.106	0.108	0.105	0.109
Carbon	Carbon	62	0.766	0.763	0.77	0.756	0.776
Carbon	Carbon	63	1.671	1.665	1.676	1.655	1.686
Carbon	Carbon	64	1.792	1.787	1.796	1.778	1.805
Carbon	Carbon	65	9.241	9.219	9.262	9.176	9.305
Carbon	Carbon	66	6.524	6.513	6.536	6.491	6.558
Carbon	Carbon	67	4.509	4.495	4.523	4.468	4.55
Carbon	Carbon	68	0.702	0.7	0.705	0.694	0.71
Carbon	Carbon	69	1.337	1.33	1.343	1.317	1.356
Carbon	Carbon	70	32.842	32.801	32.884	32.719	32.963
Carbon	Carbon	71	2.893	2.887	2.899	2.875	2.911
Carbon	Carbon	72	1.496	1.492	1.501	1.483	1.509
Carbon	Carbon	73	1.836	1.831	1.842	1.82	1.853
Carbon	Carbon	74	4.16	4.146	4.174	4.12	4.202
Carbon	Carbon	75	14.753	14.698	14.806	14.591	14.911
Carbon	Carbon	76	2.787	2.779	2.795	2.764	2.81
Carbon	Carbon	77	1.013	1.008	1.017	1	1.025
Carbon	Carbon	78	1.221	1.217	1.225	1.209	1.232
Carbon	Carbon	79	0.45	0.447	0.452	0.442	0.457
